# Supplementary material for: Harnessing Sex Reversion via Chemical Intervention in Cannabis sativa L
Source: Plants (Basel). 2026 Apr 22;15(9):1291. doi: 10.3390/plants15091291 (PMC13165312; doi:10.3390/plants15091291)
Supplement: Supplementary file 1 [file plants-15-01291-s001.zip]

Archive with 1 entries (1 files):
- plants-4260954-supplementary.xlsx
