# Supplementary material for: Harnessing Sex Reversion via Chemical Intervention in Cannabis sativa L
Source: Plants (Basel). 2026 Apr 22;15(9):1291. doi: 10.3390/plants15091291 (PMC13165312; doi:10.3390/plants15091291)
Supplement: Supplementary file 1 [file plants-15-01291-s001.zip › plants-4260954-supplementary.xlsx]

## Sheet: List
Supplementary Table S1. Summary of reported sex reversion in Cannabis sativa
Supplementary Table S2. Summary of initial dosage trials.
Supplementary Table S3. Summary statistics and individual posterior distributions of Bayesian regressions
Supplementary Table S4. Plant heights over experimental period
Supplementary Table S5. Raw harvest measurements

## Sheet: S1
Supplementary Table S1. Summary of reported sex reversion in Cannabis sativa
Article	Compounds	Application Method	Life stage	Effect on sex expression	Reference Number
Atal, 1959	GA3	Foliar spray	4 node seedlings	F→M	[43]
Herich, 1960	GA3	24hr immersion of seed	Seed	M→F	[41]
Ram & Jaiswal, 1970	ETH	Foliar Spray	Seedlings post flower induction	M→F	[39]
Ram & Jaiswal, 1971	CFM	Foliar Spray	Seedlings post flower induction	M→F	[69]
Ram & Jaiswal, 1972	GA3	Wick to apical bud	Seedlings post flower induction	F→M	[70]
				ABA: None
Chailakhyan & Khryanin, 1978	GA3, IAA, BAP	Immersion of roots	3 node seedlings	GA3: F→M	[40]
				IAA: M→F
				6-BAP: M→F
Galoch, 1978	IAA, Kinetin, ETH, ABA, GA3	Wick to apical bud	Seedlings post flower induction	IAA: M→F	[30]
				Kinetin: M→F
				ETH: M→F
				ABA: None
				GA3: F→M
Chailakhyan, 1979	GA3, IAA, BAP, ABA	Immersion of roots	3-day old seedlings	GA3: F→M	[35]
				IAA: M→F
				6-BAP: M→F
				ABA: None
Sarath & Ram, 1979	AgNO3, GA3	Wick to apical bud	Seedlings post flower induction	AgNO3: F→M	[71]
				GA3: F→M
Mohan Ram & Sett, 1979	CoCl2	Wick to apical bud	Seedlings post flower induction	F→M	[72]
Chailakhyan & Khryanin, 1982	GA3, IAA, BAP	24hr immersion of seed	Seed	GA3: F→M	[10]
				IAA: M→F
				6-BAP: M→F
M. H. Y. Ram & Sett, 1982	STS, AgNO3	Wick to apical bud	Seedlings post flower induction	STS: F→M	[73]
				AgNO3: F→M
Sriram & Ram, 1984	ETH	Foliar Spray	Seedlings post flower induction	M→F	[48]
Grabowska et al., 2004	ETH	Foliar Spray	Seedlings at a range of maturity stages	M→F	[47]
Soldatova & Khryanin, 2010	Pb(NO3)2, CuSO4, ZnSO4	Immersion of roots	Seedlings	Pb(NO3)2:F→M	[74]
				CuSO4: M→F
				ZnSO4: M→F
Kaushal, 2012	NaN3	2hr immersion of seed	Seed	F→M	[75]
Lubell & Brand, 2018	STS	Foliar spray	Cuttings	F→M	[37]
DiMatteo et al., 2020	STS	Foliar spray	Cuttings	F→M	[42]
Adal et al., 2021	STS	Foliar spray	Cuttings	F→M	[31]
Flajsman et al., 2023	STS, GA3, AgNO3	Foliar spray	Cuttings	STS: F→M	[38]
				AGNO3: F→M
				GA3: F→M
Wizenberg et al., 2023	STS	Foliar spray	Cuttings	F→M	[76]
Kim et al., 2024	STS	Foliar spray	Cuttings	F→M	[77]
Garcia-de Heer et al., 2025	ETH	Foliar spray	Cuttings	M→F	[34]
Thongplew et al., 2025	ETH	Foliar spray	Seedlings post flower induction	M→F	[46]
Monthony et al., 2026	STS, ETH	Foliar spray	Cuttings	ETH: M→F	[32]
				STS: F→M

## Sheet: S2
Supplementary Table S2. Summary of initial dosage trials. The following treatments were trialled on either Rom_F or Rom_M clones to determine the treatment methods for the main trial (highlighted).
Treatment	Compound	Concentration (mM)	Number of Applications	Genotype used
GA-1	Gibberellic acid	0.14	1	Rom_F
GA-2	Gibberellic acid	0.29	1	Rom_F
GA-3	Gibberellic acid	0.58	1	Rom_F
GA-4	Gibberellic acid	0.14	3	Rom_F
GA-5	Gibberellic acid	0.29	3	Rom_F
GA-6	Gibberellic acid	0.58	3	Rom_F
GA-7	Gibberellic acid	0.14	5	Rom_F
GA-8	Gibberellic acid	0.29	5	Rom_F
GA-9	Gibberellic acid	0.58	5	Rom_F
PBZ-1	Paclobutrazol	0.17	1	Rom_M
PBZ-2	Paclobutrazol	0.34	1	Rom_M
PBZ-3	Paclobutrazol	0.68	1	Rom_M
PBZ-4	Paclobutrazol	0.17	2	Rom_M
PBZ-5	Paclobutrazol	0.34	2	Rom_M
PBZ-6	Paclobutrazol	0.68	2	Rom_M
PBZ-7	Paclobutrazol	0.17	3	Rom_M
PBZ-8	Paclobutrazol	0.34	3	Rom_M
PBZ-9	Paclobutrazol	0.68	3	Rom_M
MeJ-1	Methyl Jasmonate	0.04458	1	Rom_M
MeJ-2	Methyl Jasmonate	0.11146	1	Rom_M
MeJ-3	Methyl Jasmonate	0.2229	1	Rom_M
MeJ-4	Methyl Jasmonate	0.04458	3	Rom_M
MeJ-5	Methyl Jasmonate	0.11146	3	Rom_M
MeJ-6	Methyl Jasmonate	0.2229	3	Rom_M
MeJ-7	Methyl Jasmonate	0.04458	5	Rom_M
MeJ-8	Methyl Jasmonate	0.11146	5	Rom_M
MeJ-9	Methyl Jasmonate	0.2229	5	Rom_M
DIECA-1	Diethyl dithiocarbamate	25	1	Rom_M
DIECA-2	Diethyl dithiocarbamate	50	1	Rom_M
DIECA-3	Diethyl dithiocarbamate	100	1	Rom_M
DIECA-4	Diethyl dithiocarbamate	25	3	Rom_M
DIECA-5	Diethyl dithiocarbamate	50	3	Rom_M
DIECA-6	Diethyl dithiocarbamate	100	3	Rom_M
DIECA-7	Diethyl dithiocarbamate	25	5	Rom_M
DIECA-8	Diethyl dithiocarbamate	50	5	Rom_M
DIECA-9	Diethyl dithiocarbamate	100	5	Rom_M
ETH-1	Ethephon	4.3	1	Rom_M
ETH-2	Ethephon	4.3	2	Rom_M
ETH-3	Ethephon	4.3	3	Rom_M
IAA-1	Indole acetic acid	0.28	1	Rom_M
IAA-2	Indole acetic acid	0.57	1	Rom_M
IAA-3	Indole acetic acid	1.14	1	Rom_M
IAA-4	Indole acetic acid	0.28	2	Rom_M
IAA-5	Indole acetic acid	0.57	2	Rom_M
IAA-6	Indole acetic acid	1.14	2	Rom_M
IAA-7	Indole acetic acid	0.28	3	Rom_M
IAA-8	Indole acetic acid	0.57	3	Rom_M
IAA-9	Indole acetic acid	1.14	3	Rom_M
POBA-1	Phenoxyphenyl boronic acid	0.0009345	1	Rom_F
POBA-2	Phenoxyphenyl boronic acid	0.009812	1	Rom_F
POBA-3	Phenoxyphenyl boronic acid	0.019624	1	Rom_F
POBA-4	Phenoxyphenyl boronic acid	0.0009345	3	Rom_F
POBA-5	Phenoxyphenyl boronic acid	0.009812	3	Rom_F
POBA-6	Phenoxyphenyl boronic acid	0.019624	3	Rom_F
POBA-7	Phenoxyphenyl boronic acid	0.0009345	5	Rom_F
POBA-8	Phenoxyphenyl boronic acid	0.009812	5	Rom_F
POBA-9	Phenoxyphenyl boronic acid	0.019624	5	Rom_F
BAP-1	Benzyl aminopurine	0.11	1	Rom_M
BAP-2	Benzyl aminopurine	0.22	1	Rom_M
BAP-3	Benzyl aminopurine	0.44	1	Rom_M
BAP-4	Benzyl aminopurine	0.11	3	Rom_M
BAP-5	Benzyl aminopurine	0.22	3	Rom_M
BAP-6	Benzyl aminopurine	0.44	3	Rom_M
BAP-7	Benzyl aminopurine	0.11	5	Rom_M
BAP-8	Benzyl aminopurine	0.22	5	Rom_M
BAP-9	Benzyl aminopurine	0.44	5	Rom_M

## Sheet: S3
Supplementary Table S3. Summary statistics and individual posterior distributions of Bayesian regressions. Refer to Supplementary Table S5 for raw harvest measurements
Treatment	Sex	Accession	Variable	.epred	.lower	.upper	.width	.point	.interval
C	F	Rom	Floral_Biomass_ss	0.999996	0.999948	1	0.95	median	hdci
C	F	Rom	Floral_Biomass_os	1.2628e-06	4.03405e-10	4.80305e-06	0.95	median	hdci
C	F	Rom	Floral_Biomass_I_g	1.94941e-06	5.2243e-39	5.08436e-05	0.95	median	hdci
C	F	Syrian	Floral_Biomass_ss	0.999906	0.999675	0.999999	0.95	median	hdci
C	F	Syrian	Floral_Biomass_os	8.47847e-05	2.68896e-08	0.000312154	0.95	median	hdci
C	F	Syrian	Floral_Biomass_I_g	1.69559e-06	5.88382e-39	4.29991e-05	0.95	median	hdci
C	M	Rom	Floral_Biomass_ss	1	0.999985	1	0.95	median	hdci
C	M	Rom	Floral_Biomass_os	8.53794e-12	1.33799e-21	1.23817e-07	0.95	median	hdci
C	M	Rom	Floral_Biomass_I_g	2.17583e-08	6.34856e-45	1.43053e-05	0.95	median	hdci
C	M	Syrian	Floral_Biomass_ss	1	0.999999	1	0.95	median	hdci
C	M	Syrian	Floral_Biomass_os	1.28364e-13	2.19537e-23	1.89381e-09	0.95	median	hdci
C	M	Syrian	Floral_Biomass_I_g	1.69395e-09	4.87916e-46	1.15244e-06	0.95	median	hdci
GA3	F	Rom	Floral_Biomass_ss	0.993596	0.991807	0.995195	0.95	median	hdci
GA3	F	Rom	Floral_Biomass_os	0.000964947	0.000673119	0.00131167	0.95	median	hdci
GA3	F	Rom	Floral_Biomass_I_g	0.00543052	0.00384297	0.00710445	0.95	median	hdci
GA3	F	Syrian	Floral_Biomass_ss	0.935035	0.922257	0.947957	0.95	median	hdci
GA3	F	Syrian	Floral_Biomass_os	0.0604521	0.0478041	0.0731739	0.95	median	hdci
GA3	F	Syrian	Floral_Biomass_I_g	0.00439855	0.00282016	0.00617186	0.95	median	hdci
GA3	M	Rom	Floral_Biomass_ss	0.999969	0.998869	1	0.95	median	hdci
GA3	M	Rom	Floral_Biomass_os	9.08045e-09	3.65052e-25	0.000101618	0.95	median	hdci
GA3	M	Rom	Floral_Biomass_I_g	1.87146e-05	2.99304e-23	0.00102393	0.95	median	hdci
GA3	M	Syrian	Floral_Biomass_ss	0.999998	0.999917	1	0.95	median	hdci
GA3	M	Syrian	Floral_Biomass_os	1.3703e-10	5.39559e-27	1.53271e-06	0.95	median	hdci
GA3	M	Syrian	Floral_Biomass_I_g	1.4825e-06	2.46599e-24	8.2392e-05	0.95	median	hdci
PBZ	F	Rom	Floral_Biomass_ss	0.999998	0.999954	1	0.95	median	hdci
PBZ	F	Rom	Floral_Biomass_os	4.43056e-08	6.23144e-51	1.68124e-06	0.95	median	hdci
PBZ	F	Rom	Floral_Biomass_I_g	1.613e-06	4.42756e-65	4.58038e-05	0.95	median	hdci
PBZ	F	Syrian	Floral_Biomass_ss	0.999988	0.999877	1	0.95	median	hdci
PBZ	F	Syrian	Floral_Biomass_os	2.99405e-06	4.211e-49	0.000111674	0.95	median	hdci
PBZ	F	Syrian	Floral_Biomass_I_g	1.38149e-06	3.01527e-65	3.89692e-05	0.95	median	hdci
PBZ	M	Rom	Floral_Biomass_ss	1	0.999984	1	0.95	median	hdci
PBZ	M	Rom	Floral_Biomass_os	1.70985e-13	1.76168e-49	2.14608e-08	0.95	median	hdci
PBZ	M	Rom	Floral_Biomass_I_g	1.04174e-08	1.71182e-70	1.59648e-05	0.95	median	hdci
PBZ	M	Syrian	Floral_Biomass_ss	1	0.999999	1	0.95	median	hdci
PBZ	M	Syrian	Floral_Biomass_os	2.5851e-15	2.75838e-51	3.23707e-10	0.95	median	hdci
PBZ	M	Syrian	Floral_Biomass_I_g	8.23873e-10	1.30467e-71	1.24764e-06	0.95	median	hdci
ETH	F	Rom	Floral_Biomass_ss	0.999978	0.999836	1	0.95	median	hdci
ETH	F	Rom	Floral_Biomass_os	2.96878e-07	4.83957e-19	3.42734e-06	0.95	median	hdci
ETH	F	Rom	Floral_Biomass_I_g	2.12447e-05	3.30256e-13	0.000163959	0.95	median	hdci
ETH	F	Syrian	Floral_Biomass_ss	0.99994	0.999713	1	0.95	median	hdci
ETH	F	Syrian	Floral_Biomass_os	1.95844e-05	3.70175e-17	0.000230534	0.95	median	hdci
ETH	F	Syrian	Floral_Biomass_I_g	1.82655e-05	2.42723e-13	0.000142378	0.95	median	hdci
ETH	M	Rom	Floral_Biomass_ss	0.00386316	0.00306781	0.00473175	0.95	median	hdci
ETH	M	Rom	Floral_Biomass_os	0.651622	0.63429	0.668236	0.95	median	hdci
ETH	M	Rom	Floral_Biomass_I_g	0.344502	0.328545	0.362229	0.95	median	hdci
ETH	M	Syrian	Floral_Biomass_ss	0.0941465	0.0817799	0.106366	0.95	median	hdci
ETH	M	Syrian	Floral_Biomass_os	0.240748	0.225907	0.255706	0.95	median	hdci
ETH	M	Syrian	Floral_Biomass_I_g	0.664945	0.647738	0.682015	0.95	median	hdci
STS	F	Rom	Floral_Biomass_ss	0.00867165	0.00680315	0.0105625	0.95	median	hdci
STS	F	Rom	Floral_Biomass_os	0.635493	0.625741	0.645115	0.95	median	hdci
STS	F	Rom	Floral_Biomass_I_g	0.355804	0.346613	0.365867	0.95	median	hdci
STS	F	Syrian	Floral_Biomass_ss	0.000203768	0.00013737	0.000276097	0.95	median	hdci
STS	F	Syrian	Floral_Biomass_os	0.992569	0.991888	0.993196	0.95	median	hdci
STS	F	Syrian	Floral_Biomass_I_g	0.00722356	0.00660564	0.00788491	0.95	median	hdci
STS	M	Rom	Floral_Biomass_ss	0.999939	0.999573	1	0.95	median	hdci
STS	M	Rom	Floral_Biomass_os	1.12836e-05	1.77943e-27	0.000264533	0.95	median	hdci
STS	M	Rom	Floral_Biomass_I_g	1.48464e-05	2.82499e-36	0.000292505	0.95	median	hdci
STS	M	Syrian	Floral_Biomass_ss	0.999998	0.999976	1	0.95	median	hdci
STS	M	Syrian	Floral_Biomass_os	1.71696e-07	2.6378e-29	4.06842e-06	0.95	median	hdci
STS	M	Syrian	Floral_Biomass_I_g	1.16618e-06	2.59656e-37	2.30087e-05	0.95	median	hdci
MeJ	F	Rom	Floral_Biomass_ss	0.999997	0.999936	1	0.95	median	hdci
MeJ	F	Rom	Floral_Biomass_os	5.15474e-08	5.65329e-43	1.66857e-06	0.95	median	hdci
MeJ	F	Rom	Floral_Biomass_I_g	2.62291e-06	3.40988e-34	6.36514e-05	0.95	median	hdci
MeJ	F	Syrian	Floral_Biomass_ss	0.999986	0.999866	1	0.95	median	hdci
MeJ	F	Syrian	Floral_Biomass_os	3.44502e-06	4.78396e-41	0.000109425	0.95	median	hdci
MeJ	F	Syrian	Floral_Biomass_I_g	2.26192e-06	2.52422e-34	5.51994e-05	0.95	median	hdci
MeJ	M	Rom	Floral_Biomass_ss	1	0.99998	1	0.95	median	hdci
MeJ	M	Rom	Floral_Biomass_os	1.712e-13	9.37363e-51	4.6429e-08	0.95	median	hdci
MeJ	M	Rom	Floral_Biomass_I_g	1.35901e-08	6.66058e-34	1.90475e-05	0.95	median	hdci
MeJ	M	Syrian	Floral_Biomass_ss	1	0.999998	1	0.95	median	hdci
MeJ	M	Syrian	Floral_Biomass_os	2.59901e-15	1.47151e-52	6.86599e-10	0.95	median	hdci
MeJ	M	Syrian	Floral_Biomass_I_g	1.09775e-09	5.58324e-35	1.51634e-06	0.95	median	hdci
DIECA	F	Rom	Floral_Biomass_ss	0.999995	0.999896	1	0.95	median	hdci
DIECA	F	Rom	Floral_Biomass_os	6.10083e-08	6.0691e-39	2.09092e-06	0.95	median	hdci
DIECA	F	Rom	Floral_Biomass_I_g	4.18371e-06	1.72839e-33	0.000103145	0.95	median	hdci
DIECA	F	Syrian	Floral_Biomass_ss	0.999979	0.999819	1	0.95	median	hdci
DIECA	F	Syrian	Floral_Biomass_os	4.05341e-06	4.85356e-37	0.000138424	0.95	median	hdci
DIECA	F	Syrian	Floral_Biomass_I_g	3.6165e-06	1.66016e-33	8.78016e-05	0.95	median	hdci
DIECA	M	Rom	Floral_Biomass_ss	1	0.999959	1	0.95	median	hdci
DIECA	M	Rom	Floral_Biomass_os	2.28684e-13	3.32615e-48	5.24982e-08	0.95	median	hdci
DIECA	M	Rom	Floral_Biomass_I_g	2.58611e-08	1.47177e-34	3.90485e-05	0.95	median	hdci
DIECA	M	Syrian	Floral_Biomass_ss	1	0.999997	1	0.95	median	hdci
DIECA	M	Syrian	Floral_Biomass_os	3.44201e-15	5.48334e-50	8.12077e-10	0.95	median	hdci
DIECA	M	Syrian	Floral_Biomass_I_g	2.03879e-09	1.20466e-35	3.04115e-06	0.95	median	hdci
IAA	F	Rom	Floral_Biomass_ss	0.999946	0.9997	1	0.95	median	hdci
IAA	F	Rom	Floral_Biomass_os	1.31707e-07	9.89851e-54	4.34835e-06	0.95	median	hdci
IAA	F	Rom	Floral_Biomass_I_g	5.25559e-05	1.7708e-10	0.000298127	0.95	median	hdci
IAA	F	Syrian	Floral_Biomass_ss	0.999912	0.999571	1	0.95	median	hdci
IAA	F	Syrian	Floral_Biomass_os	9.04223e-06	6.14173e-52	0.000288257	0.95	median	hdci
IAA	F	Syrian	Floral_Biomass_I_g	4.57643e-05	1.59749e-10	0.000258065	0.95	median	hdci
IAA	M	Rom	Floral_Biomass_ss	0.97766	0.972693	0.982316	0.95	median	hdci
IAA	M	Rom	Floral_Biomass_os	4.80613e-13	6.69354e-63	1.01115e-07	0.95	median	hdci
IAA	M	Rom	Floral_Biomass_I_g	0.0223382	0.0176843	0.0273066	0.95	median	hdci
IAA	M	Syrian	Floral_Biomass_ss	0.998193	0.997683	0.998665	0.95	median	hdci
IAA	M	Syrian	Floral_Biomass_os	7.31657e-15	1.10667e-64	1.56846e-09	0.95	median	hdci
IAA	M	Syrian	Floral_Biomass_I_g	0.00180734	0.001335	0.00231704	0.95	median	hdci
POBA	F	Rom	Floral_Biomass_ss	0.999997	0.999942	1	0.95	median	hdci
POBA	F	Rom	Floral_Biomass_os	3.97385e-08	5.56256e-35	1.44827e-06	0.95	median	hdci
POBA	F	Rom	Floral_Biomass_I_g	2.35116e-06	1.84867e-47	5.84638e-05	0.95	median	hdci
POBA	F	Syrian	Floral_Biomass_ss	0.999987	0.999881	1	0.95	median	hdci
POBA	F	Syrian	Floral_Biomass_os	2.6511e-06	3.10717e-33	9.58151e-05	0.95	median	hdci
POBA	F	Syrian	Floral_Biomass_I_g	2.0437e-06	1.6281e-47	5.01546e-05	0.95	median	hdci
POBA	M	Rom	Floral_Biomass_ss	1	0.999963	1	0.95	median	hdci
POBA	M	Rom	Floral_Biomass_os	1.33502e-13	4.29621e-40	3.364e-08	0.95	median	hdci
POBA	M	Rom	Floral_Biomass_I_g	1.33886e-08	3.06506e-50	3.44897e-05	0.95	median	hdci
POBA	M	Syrian	Floral_Biomass_ss	1	0.999997	1	0.95	median	hdci
POBA	M	Syrian	Floral_Biomass_os	1.9981e-15	6.87579e-42	5.2124e-10	0.95	median	hdci
POBA	M	Syrian	Floral_Biomass_I_g	1.05491e-09	2.36388e-51	2.63964e-06	0.95	median	hdci
BAP	F	Rom	Floral_Biomass_ss	0.999964	0.99974	1	0.95	median	hdci
BAP	F	Rom	Floral_Biomass_os	8.42639e-06	4.08307e-65	0.000174648	0.95	median	hdci
BAP	F	Rom	Floral_Biomass_I_g	7.09836e-06	9.16916e-51	0.000155782	0.95	median	hdci
BAP	F	Syrian	Floral_Biomass_ss	0.999417	0.988213	1	0.95	median	hdci
BAP	F	Syrian	Floral_Biomass_os	0.000548561	2.62829e-63	0.0117163	0.95	median	hdci
BAP	F	Syrian	Floral_Biomass_I_g	6.03067e-06	9.06194e-51	0.000137794	0.95	median	hdci
BAP	M	Rom	Floral_Biomass_ss	1	0.999936	1	0.95	median	hdci
BAP	M	Rom	Floral_Biomass_os	3.59392e-11	1.63093e-70	2.18165e-06	0.95	median	hdci
BAP	M	Rom	Floral_Biomass_I_g	4.04944e-08	2.88615e-48	5.0081e-05	0.95	median	hdci
BAP	M	Syrian	Floral_Biomass_ss	1	0.999996	1	0.95	median	hdci
BAP	M	Syrian	Floral_Biomass_os	5.3621e-13	2.47786e-72	3.25988e-08	0.95	median	hdci
BAP	M	Syrian	Floral_Biomass_I_g	3.21948e-09	2.07172e-49	3.96173e-06	0.95	median	hdci
D&S	F	Rom	Floral_Biomass_ss	0.0136413	0.0115907	0.0156253	0.95	median	hdci
D&S	F	Rom	Floral_Biomass_os	0.0453354	0.0421381	0.0486592	0.95	median	hdci
D&S	F	Rom	Floral_Biomass_I_g	0.940966	0.937228	0.944934	0.95	median	hdci
D&S	F	Syrian	Floral_Biomass_ss	0.00355031	0.00271238	0.00443079	0.95	median	hdci
D&S	F	Syrian	Floral_Biomass_os	0.784732	0.778169	0.791238	0.95	median	hdci
D&S	F	Syrian	Floral_Biomass_I_g	0.211698	0.205109	0.218085	0.95	median	hdci
D&S	M	Rom	Floral_Biomass_ss	0.999976	0.999802	1	0.95	median	hdci
D&S	M	Rom	Floral_Biomass_os	2.63555e-06	7.51611e-23	0.000110122	0.95	median	hdci
D&S	M	Rom	Floral_Biomass_I_g	7.47701e-06	1.64826e-40	0.000142365	0.95	median	hdci
D&S	M	Syrian	Floral_Biomass_ss	0.999999	0.999988	1	0.95	median	hdci
D&S	M	Syrian	Floral_Biomass_os	3.98926e-08	1.23583e-24	1.67843e-06	0.95	median	hdci
D&S	M	Syrian	Floral_Biomass_I_g	5.90524e-07	1.1324e-41	1.12832e-05	0.95	median	hdci
D&E	F	Rom	Floral_Biomass_ss	0.999979	0.999848	1	0.95	median	hdci
D&E	F	Rom	Floral_Biomass_os	3.04369e-07	2.4841e-18	3.13075e-06	0.95	median	hdci
D&E	F	Rom	Floral_Biomass_I_g	2.05723e-05	5.33446e-15	0.000150682	0.95	median	hdci
D&E	F	Syrian	Floral_Biomass_ss	0.999942	0.999737	1	0.95	median	hdci
D&E	F	Syrian	Floral_Biomass_os	2.00487e-05	1.5769e-16	0.000205302	0.95	median	hdci
D&E	F	Syrian	Floral_Biomass_I_g	1.79329e-05	5.29113e-15	0.000129133	0.95	median	hdci
D&E	M	Rom	Floral_Biomass_ss	0.0802385	0.0685756	0.0917598	0.95	median	hdci
D&E	M	Rom	Floral_Biomass_os	0.452808	0.434632	0.473227	0.95	median	hdci
D&E	M	Rom	Floral_Biomass_I_g	0.466854	0.447243	0.485506	0.95	median	hdci
D&E	M	Syrian	Floral_Biomass_ss	0.646441	0.635092	0.65782	0.95	median	hdci
D&E	M	Syrian	Floral_Biomass_os	0.0553537	0.0510322	0.0597689	0.95	median	hdci
D&E	M	Syrian	Floral_Biomass_I_g	0.298111	0.287224	0.30829	0.95	median	hdci
P&E	F	Rom	Floral_Biomass_ss	0.999988	0.999909	1	0.95	median	hdci
P&E	F	Rom	Floral_Biomass_os	2.39472e-07	1.55379e-26	2.67215e-06	0.95	median	hdci
P&E	F	Rom	Floral_Biomass_I_g	1.17144e-05	1.1647e-16	9.07818e-05	0.95	median	hdci
P&E	F	Syrian	Floral_Biomass_ss	0.999961	0.999791	1	0.95	median	hdci
P&E	F	Syrian	Floral_Biomass_os	1.58992e-05	1.14013e-24	0.000175802	0.95	median	hdci
P&E	F	Syrian	Floral_Biomass_I_g	1.02385e-05	1.27965e-16	7.85864e-05	0.95	median	hdci
P&E	M	Rom	Floral_Biomass_ss	0.000962439	0.00065861	0.0013233	0.95	median	hdci
P&E	M	Rom	Floral_Biomass_os	0.607242	0.59094	0.623284	0.95	median	hdci
P&E	M	Rom	Floral_Biomass_I_g	0.391789	0.375695	0.407946	0.95	median	hdci
P&E	M	Syrian	Floral_Biomass_ss	0.0233657	0.0165935	0.0309446	0.95	median	hdci
P&E	M	Syrian	Floral_Biomass_os	0.223414	0.208831	0.238431	0.95	median	hdci
P&E	M	Syrian	Floral_Biomass_I_g	0.752955	0.737604	0.769083	0.95	median	hdci
G&S	F	Rom	Floral_Biomass_ss	0.000300756	2.26699e-06	0.00103467	0.95	median	hdci
G&S	F	Rom	Floral_Biomass_os	0.865531	0.854372	0.876915	0.95	median	hdci
G&S	F	Rom	Floral_Biomass_I_g	0.134042	0.122403	0.145015	0.95	median	hdci
G&S	F	Syrian	Floral_Biomass_ss	5.1545e-06	4.07535e-08	1.82552e-05	0.95	median	hdci
G&S	F	Syrian	Floral_Biomass_os	0.997985	0.997731	0.998243	0.95	median	hdci
G&S	F	Syrian	Floral_Biomass_I_g	0.00200773	0.00175769	0.00226602	0.95	median	hdci
G&S	M	Rom	Floral_Biomass_ss	0.999878	0.999153	1	0.95	median	hdci
G&S	M	Rom	Floral_Biomass_os	3.20211e-05	4.88693e-38	0.000560097	0.95	median	hdci
G&S	M	Rom	Floral_Biomass_I_g	2.04739e-05	3.77642e-49	0.000516729	0.95	median	hdci
G&S	M	Syrian	Floral_Biomass_ss	0.999996	0.999956	1	0.95	median	hdci
G&S	M	Syrian	Floral_Biomass_os	4.84994e-07	7.2458e-40	8.60219e-06	0.95	median	hdci
G&S	M	Syrian	Floral_Biomass_I_g	1.612e-06	2.72123e-50	4.15148e-05	0.95	median	hdci
C	M	Rom	Pollen_Germination_prop	0.101315	0.0795699	0.124585	0.95	median	hdci
GA3	F	Rom	Pollen_Germination_prop	0.0744887	0.0564562	0.0936137	0.95	median	hdci
GA3	M	Rom	Pollen_Germination_prop	0.0203485	0.0108839	0.0310335	0.95	median	hdci
PBZ	M	Rom	Pollen_Germination_prop	0.116701	0.096631	0.138673	0.95	median	hdci
ETH	M	Rom	Pollen_Germination_prop	0.0184647	0.00952051	0.0293599	0.95	median	hdci
STS	F	Rom	Pollen_Germination_prop	0.0345531	0.0225521	0.0488706	0.95	median	hdci
STS	M	Rom	Pollen_Germination_prop	0.00925876	0.00341004	0.0169987	0.95	median	hdci
MeJ	M	Rom	Pollen_Germination_prop	0.072284	0.0562395	0.0897969	0.95	median	hdci
DIECA	M	Rom	Pollen_Germination_prop	0.0737958	0.0548836	0.0951583	0.95	median	hdci
IAA	M	Rom	Pollen_Germination_prop	0.132534	0.10843	0.159121	0.95	median	hdci
POBA	M	Rom	Pollen_Germination_prop	0.047512	0.0352556	0.0629644	0.95	median	hdci
BAP	M	Rom	Pollen_Germination_prop	0.15214	0.112957	0.191498	0.95	median	hdci
D&S	F	Rom	Pollen_Germination_prop	0.0572243	0.0428876	0.0729734	0.95	median	hdci
D&S	M	Rom	Pollen_Germination_prop	0.0116436	0.00596338	0.0191484	0.95	median	hdci
D&E	M	Rom	Pollen_Germination_prop	0.0622052	0.042858	0.0837966	0.95	median	hdci
P&E	M	Rom	Pollen_Germination_prop	0.177913	0.142885	0.218882	0.95	median	hdci
G&S	F	Rom	Pollen_Germination_prop	0.0709284	0.052414	0.0913759	0.95	median	hdci
G&S	M	Rom	Pollen_Germination_prop	0.0735848	0.056918	0.0917644	0.95	median	hdci
GA3	F	Rom	Total_Biomass_g	146.349	126.607	165.961	0.95	median	hdci
MeJ	F	Rom	Total_Biomass_g	135.248	117.805	152.413	0.95	median	hdci
C	F	Rom	Total_Biomass_g	133.359	117.398	149.353	0.95	median	hdci
PBZ	F	Rom	Total_Biomass_g	108.121	92.4193	123.941	0.95	median	hdci
GA3	F	Syrian	Total_Biomass_g	106.979	89.3536	124.337	0.95	median	hdci
POBA	F	Rom	Total_Biomass_g	104.38	88.0447	120.849	0.95	median	hdci
G&S	F	Syrian	Total_Biomass_g	103.899	86.8964	122.274	0.95	median	hdci
BAP	F	Rom	Total_Biomass_g	102.711	84.8874	120.203	0.95	median	hdci
D&S	F	Rom	Total_Biomass_g	89.0783	71.6131	105.748	0.95	median	hdci
STS	F	Rom	Total_Biomass_g	88.411	69.1233	108.582	0.95	median	hdci
POBA	F	Syrian	Total_Biomass_g	86.5324	69.1145	104.992	0.95	median	hdci
STS	F	Syrian	Total_Biomass_g	81.578	63.5761	98.8553	0.95	median	hdci
IAA	F	Rom	Total_Biomass_g	78.6673	62.5225	94.5519	0.95	median	hdci
MeJ	F	Syrian	Total_Biomass_g	77.4629	59.3294	94.9511	0.95	median	hdci
P&E	F	Rom	Total_Biomass_g	75.4225	58.3483	90.7701	0.95	median	hdci
C	F	Syrian	Total_Biomass_g	74.5569	56.6194	92.5667	0.95	median	hdci
ETH	F	Rom	Total_Biomass_g	71.2499	49.9077	89.8966	0.95	median	hdci
G&S	F	Rom	Total_Biomass_g	67.9107	44.6337	91.1431	0.95	median	hdci
D&E	F	Rom	Total_Biomass_g	65.9501	49.4626	81.6494	0.95	median	hdci
D&S	F	Syrian	Total_Biomass_g	63.4465	45.3948	80.2942	0.95	median	hdci
DIECA	F	Syrian	Total_Biomass_g	63.0411	44.97	80.1155	0.95	median	hdci
MeJ	M	Syrian	Total_Biomass_g	60.6004	41.3095	81.2349	0.95	median	hdci
PBZ	F	Syrian	Total_Biomass_g	55.9378	37.5645	73.0286	0.95	median	hdci
C	M	Rom	Total_Biomass_g	54.5302	37.9568	70.3819	0.95	median	hdci
POBA	M	Syrian	Total_Biomass_g	53.3826	35.836	71.2764	0.95	median	hdci
C	M	Syrian	Total_Biomass_g	52.0722	35.5447	67.8325	0.95	median	hdci
DIECA	F	Rom	Total_Biomass_g	48.4082	32.2142	64.2896	0.95	median	hdci
ETH	F	Syrian	Total_Biomass_g	47.9376	30.9812	66.2446	0.95	median	hdci
IAA	F	Syrian	Total_Biomass_g	43.324	25.4931	60.7969	0.95	median	hdci
MeJ	M	Rom	Total_Biomass_g	42.0924	27.0385	59.188	0.95	median	hdci
P&E	F	Syrian	Total_Biomass_g	39.973	22.4679	56.9802	0.95	median	hdci
D&E	F	Syrian	Total_Biomass_g	39.3356	21.8042	56.6924	0.95	median	hdci
PBZ	M	Syrian	Total_Biomass_g	38.1066	19.9726	55.5415	0.95	median	hdci
D&S	M	Rom	Total_Biomass_g	35.7979	19.6309	52.2507	0.95	median	hdci
D&E	M	Syrian	Total_Biomass_g	33.7451	14.66	54.0173	0.95	median	hdci
GA3	M	Syrian	Total_Biomass_g	32.8337	12.8974	53.3221	0.95	median	hdci
G&S	M	Syrian	Total_Biomass_g	32.2571	13.5404	52.9784	0.95	median	hdci
IAA	M	Rom	Total_Biomass_g	31.2901	15.6294	48.886	0.95	median	hdci
PBZ	M	Rom	Total_Biomass_g	30.4373	14.7234	46.6963	0.95	median	hdci
STS	M	Syrian	Total_Biomass_g	30.1336	12.2866	47.2874	0.95	median	hdci
STS	M	Rom	Total_Biomass_g	24.4796	7.83711	40.3092	0.95	median	hdci
G&S	M	Rom	Total_Biomass_g	24.0533	8.38157	40.6271	0.95	median	hdci
BAP	M	Rom	Total_Biomass_g	24.0136	8.04285	40.4066	0.95	median	hdci
IAA	M	Syrian	Total_Biomass_g	23.7565	3.04171	42.5385	0.95	median	hdci
DIECA	M	Syrian	Total_Biomass_g	22.347	6.41592	38.9052	0.95	median	hdci
DIECA	M	Rom	Total_Biomass_g	20.2982	4.3696	36.351	0.95	median	hdci
ETH	M	Rom	Total_Biomass_g	19.3658	3.62402	35.0979	0.95	median	hdci
POBA	M	Rom	Total_Biomass_g	19.3548	1.06457	36.5882	0.95	median	hdci
D&S	M	Syrian	Total_Biomass_g	18.3333	-3.83934	40.7361	0.95	median	hdci
GA3	M	Rom	Total_Biomass_g	18.0124	-2.16101	38.3863	0.95	median	hdci
BAP	F	Syrian	Total_Biomass_g	14.7482	-2.13351	30.618	0.95	median	hdci
P&E	M	Rom	Total_Biomass_g	14.1794	-2.44155	29.9682	0.95	median	hdci
D&E	M	Rom	Total_Biomass_g	14.0234	-2.50308	29.8885	0.95	median	hdci
ETH	M	Syrian	Total_Biomass_g	13.7649	-3.59989	31.1995	0.95	median	hdci
P&E	M	Syrian	Total_Biomass_g	12.0844	-7.98578	31.6106	0.95	median	hdci
BAP	M	Syrian	Total_Biomass_g	9.13658	-8.99205	30.4405	0.95	median	hdci
C	F	Rom	RRA_prop	0.17629	0.173648	0.179055	0.95	median	hdci
C	F	Syrian	RRA_prop	0.301169	0.296459	0.305632	0.95	median	hdci
C	M	Rom	RRA_prop	0.348241	0.342974	0.353259	0.95	median	hdci
C	M	Syrian	RRA_prop	0.512601	0.506945	0.518098	0.95	median	hdci
GA3	F	Rom	RRA_prop	0.114389	0.111766	0.116943	0.95	median	hdci
GA3	F	Syrian	RRA_prop	0.0234765	0.022297	0.0248459	0.95	median	hdci
GA3	M	Rom	RRA_prop	0.0924585	0.0859008	0.0990461	0.95	median	hdci
GA3	M	Syrian	RRA_prop	0.227994	0.220653	0.235114	0.95	median	hdci
PBZ	F	Rom	RRA_prop	0.276346	0.27289	0.279729	0.95	median	hdci
PBZ	F	Syrian	RRA_prop	0.39914	0.393646	0.405026	0.95	median	hdci
PBZ	M	Rom	RRA_prop	0.513577	0.506411	0.520927	0.95	median	hdci
PBZ	M	Syrian	RRA_prop	0.625888	0.618754	0.632884	0.95	median	hdci
ETH	F	Rom	RRA_prop	0.225099	0.220195	0.229754	0.95	median	hdci
ETH	F	Syrian	RRA_prop	0.33273	0.326737	0.338819	0.95	median	hdci
ETH	M	Rom	RRA_prop	0.192434	0.184948	0.199447	0.95	median	hdci
ETH	M	Syrian	RRA_prop	0.289491	0.278511	0.299566	0.95	median	hdci
STS	F	Rom	RRA_prop	0.246636	0.2423	0.251184	0.95	median	hdci
STS	F	Syrian	RRA_prop	0.367222	0.362643	0.372069	0.95	median	hdci
STS	M	Rom	RRA_prop	0.293879	0.286523	0.301195	0.95	median	hdci
STS	M	Syrian	RRA_prop	0.540218	0.532811	0.548793	0.95	median	hdci
MeJ	F	Rom	RRA_prop	0.141547	0.138938	0.14407	0.95	median	hdci
MeJ	F	Syrian	RRA_prop	0.285774	0.281324	0.290303	0.95	median	hdci
MeJ	M	Rom	RRA_prop	0.429387	0.423434	0.435426	0.95	median	hdci
MeJ	M	Syrian	RRA_prop	0.478163	0.47177	0.48444	0.95	median	hdci
DIECA	F	Rom	RRA_prop	0.146713	0.142447	0.150747	0.95	median	hdci
DIECA	F	Syrian	RRA_prop	0.289316	0.284416	0.294223	0.95	median	hdci
DIECA	M	Rom	RRA_prop	0.439973	0.430996	0.449101	0.95	median	hdci
DIECA	M	Syrian	RRA_prop	0.47954	0.470947	0.487896	0.95	median	hdci
IAA	F	Rom	RRA_prop	0.0865446	0.0839909	0.0890218	0.95	median	hdci
IAA	F	Syrian	RRA_prop	0.207185	0.201923	0.212708	0.95	median	hdci
IAA	M	Rom	RRA_prop	0.17663	0.171327	0.182195	0.95	median	hdci
IAA	M	Syrian	RRA_prop	0.179598	0.171999	0.187156	0.95	median	hdci
POBA	F	Rom	RRA_prop	0.190682	0.187717	0.193802	0.95	median	hdci
POBA	F	Syrian	RRA_prop	0.285765	0.281205	0.289866	0.95	median	hdci
POBA	M	Rom	RRA_prop	0.276894	0.268054	0.286118	0.95	median	hdci
POBA	M	Syrian	RRA_prop	0.438784	0.432974	0.44463	0.95	median	hdci
BAP	F	Rom	RRA_prop	0.16484	0.161565	0.167924	0.95	median	hdci
BAP	F	Syrian	RRA_prop	0.00131011	0.000717582	0.00209909	0.95	median	hdci
BAP	M	Rom	RRA_prop	0.275939	0.268652	0.283253	0.95	median	hdci
BAP	M	Syrian	RRA_prop	0.529271	0.513738	0.545548	0.95	median	hdci
D&S	F	Rom	RRA_prop	0.266442	0.262541	0.270574	0.95	median	hdci
D&S	F	Syrian	RRA_prop	0.448925	0.443783	0.45453	0.95	median	hdci
D&S	M	Rom	RRA_prop	0.439095	0.432116	0.445373	0.95	median	hdci
D&S	M	Syrian	RRA_prop	0.566534	0.553089	0.579233	0.95	median	hdci
D&E	F	Rom	RRA_prop	0.180481	0.176706	0.18425	0.95	median	hdci
D&E	F	Syrian	RRA_prop	0.444496	0.437548	0.451335	0.95	median	hdci
D&E	M	Rom	RRA_prop	0.221202	0.212563	0.229964	0.95	median	hdci
D&E	M	Syrian	RRA_prop	0.482255	0.473859	0.490351	0.95	median	hdci
P&E	F	Rom	RRA_prop	0.31533	0.311244	0.31966	0.95	median	hdci
P&E	F	Syrian	RRA_prop	0.458612	0.451573	0.465561	0.95	median	hdci
P&E	M	Rom	RRA_prop	0.331045	0.321388	0.341471	0.95	median	hdci
P&E	M	Syrian	RRA_prop	0.334133	0.321093	0.348103	0.95	median	hdci
G&S	F	Rom	RRA_prop	0.169049	0.164032	0.174195	0.95	median	hdci
G&S	F	Syrian	RRA_prop	0.192017	0.188697	0.195492	0.95	median	hdci
G&S	M	Rom	RRA_prop	0.169696	0.163549	0.175762	0.95	median	hdci
G&S	M	Syrian	RRA_prop	0.267838	0.259821	0.275031	0.95	median	hdci

## Sheet: S4
Supplementary Table S4. Plant heights over experimental period
Plant_Number	Treatment	Accession	Sex	Day	Height_mm
7	C	Rom	M	1	219
24	C	Rom	M	1	269
26	C	Rom	M	1	262
46	C	Rom	M	1	210
50	C	Rom	M	1	252
52	C	Rom	M	1	190
13	GA3	Rom	M	1	164
30	GA3	Rom	M	1	270
48	GA3	Rom	M	1	206
72	GA3	Rom	M	1	231
4	PBZ	Rom	M	1	197
6	PBZ	Rom	M	1	199
10	PBZ	Rom	M	1	212
18	PBZ	Rom	M	1	256
20	PBZ	Rom	M	1	184
81	PBZ	Rom	M	1	238
19	MeJ	Rom	M	1	262
43	MeJ	Rom	M	1	186
57	MeJ	Rom	M	1	201
65	MeJ	Rom	M	1	237
67	MeJ	Rom	M	1	268
83	MeJ	Rom	M	1	236
15	DIECA	Rom	M	1	248
16	DIECA	Rom	M	1	255
22	DIECA	Rom	M	1	218
27	DIECA	Rom	M	1	221
63	DIECA	Rom	M	1	245
71	DIECA	Rom	M	1	267
32	ETH	Rom	M	1	210
45	ETH	Rom	M	1	236
64	ETH	Rom	M	1	247
74	ETH	Rom	M	1	255
75	ETH	Rom	M	1	230
84	ETH	Rom	M	1	240
11	STS	Rom	M	1	291
17	STS	Rom	M	1	234
58	STS	Rom	M	1	258
62	STS	Rom	M	1	234
68	STS	Rom	M	1	246
73	STS	Rom	M	1	220
33	IAA	Rom	M	1	234
53	IAA	Rom	M	1	279
55	IAA	Rom	M	1	186
60	IAA	Rom	M	1	231
61	IAA	Rom	M	1	226
66	IAA	Rom	M	1	288
25	POBA	Rom	M	1	211
38	POBA	Rom	M	1	272
44	POBA	Rom	M	1	267
47	POBA	Rom	M	1	240
77	POBA	Rom	M	1	252
12	BAP	Rom	M	1	224
21	BAP	Rom	M	1	181
29	BAP	Rom	M	1	214
34	BAP	Rom	M	1	216
69	BAP	Rom	M	1	201
78	BAP	Rom	M	1	210
5	D&S	Rom	M	1	253
9	D&S	Rom	M	1	212
40	D&S	Rom	M	1	195
41	D&S	Rom	M	1	253
59	D&S	Rom	M	1	201
76	D&S	Rom	M	1	238
1	D&E	Rom	M	1	218
3	D&E	Rom	M	1	282
23	D&E	Rom	M	1	186
36	D&E	Rom	M	1	202
54	D&E	Rom	M	1	281
56	D&E	Rom	M	1	222
28	P&E	Rom	M	1	175
31	P&E	Rom	M	1	220
37	P&E	Rom	M	1	195
39	P&E	Rom	M	1	215
49	P&E	Rom	M	1	245
82	P&E	Rom	M	1	248
2	G&S	Rom	M	1	170
8	G&S	Rom	M	1	264
14	G&S	Rom	M	1	176
35	G&S	Rom	M	1	252
51	G&S	Rom	M	1	242
79	G&S	Rom	M	1	265
7	C	Rom	M	8	492
24	C	Rom	M	8	552
26	C	Rom	M	8	555
46	C	Rom	M	8	484
50	C	Rom	M	8	552
52	C	Rom	M	8	480
13	GA3	Rom	M	8	538
30	GA3	Rom	M	8	708
48	GA3	Rom	M	8	560
72	GA3	Rom	M	8	590
4	PBZ	Rom	M	8	404
6	PBZ	Rom	M	8	469
10	PBZ	Rom	M	8	441
18	PBZ	Rom	M	8	502
20	PBZ	Rom	M	8	394
81	PBZ	Rom	M	8	470
19	MeJ	Rom	M	8	343
43	MeJ	Rom	M	8	308
57	MeJ	Rom	M	8	302
65	MeJ	Rom	M	8	340
67	MeJ	Rom	M	8	360
83	MeJ	Rom	M	8	305
15	DIECA	Rom	M	8	381
16	DIECA	Rom	M	8	404
22	DIECA	Rom	M	8	318
27	DIECA	Rom	M	8	365
63	DIECA	Rom	M	8	406
71	DIECA	Rom	M	8	395
32	ETH	Rom	M	8	410
45	ETH	Rom	M	8	402
64	ETH	Rom	M	8	425
74	ETH	Rom	M	8	470
75	ETH	Rom	M	8	444
84	ETH	Rom	M	8	472
11	STS	Rom	M	8	588
17	STS	Rom	M	8	539
58	STS	Rom	M	8	496
62	STS	Rom	M	8	478
68	STS	Rom	M	8	524
73	STS	Rom	M	8	529
33	IAA	Rom	M	8	484
53	IAA	Rom	M	8	455
55	IAA	Rom	M	8	411
60	IAA	Rom	M	8	395
61	IAA	Rom	M	8	408
66	IAA	Rom	M	8	470
25	POBA	Rom	M	8	528
38	POBA	Rom	M	8	570
44	POBA	Rom	M	8	578
47	POBA	Rom	M	8	508
77	POBA	Rom	M	8	465
12	BAP	Rom	M	8	445
21	BAP	Rom	M	8	443
29	BAP	Rom	M	8	440
34	BAP	Rom	M	8	495
69	BAP	Rom	M	8	431
78	BAP	Rom	M	8	420
5	D&S	Rom	M	8	370
9	D&S	Rom	M	8	326
40	D&S	Rom	M	8	359
41	D&S	Rom	M	8	437
59	D&S	Rom	M	8	348
76	D&S	Rom	M	8	383
1	D&E	Rom	M	8	320
3	D&E	Rom	M	8	370
23	D&E	Rom	M	8	323
36	D&E	Rom	M	8	273
54	D&E	Rom	M	8	345
56	D&E	Rom	M	8	315
28	P&E	Rom	M	8	365
31	P&E	Rom	M	8	385
37	P&E	Rom	M	8	393
39	P&E	Rom	M	8	420
49	P&E	Rom	M	8	405
82	P&E	Rom	M	8	490
2	G&S	Rom	M	8	514
8	G&S	Rom	M	8	689
14	G&S	Rom	M	8	634
35	G&S	Rom	M	8	630
51	G&S	Rom	M	8	520
79	G&S	Rom	M	8	679
7	C	Rom	M	15	1110
24	C	Rom	M	15	1012
26	C	Rom	M	15	1170
46	C	Rom	M	15	1009
50	C	Rom	M	15	1002
52	C	Rom	M	15	1178
13	GA3	Rom	M	15	1185
30	GA3	Rom	M	15	1145
48	GA3	Rom	M	15	1130
72	GA3	Rom	M	15	1160
4	PBZ	Rom	M	15	458
6	PBZ	Rom	M	15	584
10	PBZ	Rom	M	15	485
18	PBZ	Rom	M	15	599
20	PBZ	Rom	M	15	489
81	PBZ	Rom	M	15	557
19	MeJ	Rom	M	15	794
43	MeJ	Rom	M	15	704
57	MeJ	Rom	M	15	647
65	MeJ	Rom	M	15	741
67	MeJ	Rom	M	15	758
83	MeJ	Rom	M	15	569
15	DIECA	Rom	M	15	676
16	DIECA	Rom	M	15	866
22	DIECA	Rom	M	15	657
27	DIECA	Rom	M	15	784
63	DIECA	Rom	M	15	778
71	DIECA	Rom	M	15	829
32	ETH	Rom	M	15	510
45	ETH	Rom	M	15	515
64	ETH	Rom	M	15	585
74	ETH	Rom	M	15	582
75	ETH	Rom	M	15	537
84	ETH	Rom	M	15	538
11	STS	Rom	M	15	1110
17	STS	Rom	M	15	894
58	STS	Rom	M	15	948
62	STS	Rom	M	15	1024
68	STS	Rom	M	15	652
73	STS	Rom	M	15	836
33	IAA	Rom	M	15	550
53	IAA	Rom	M	15	536
55	IAA	Rom	M	15	496
60	IAA	Rom	M	15	470
61	IAA	Rom	M	15	551
66	IAA	Rom	M	15	568
25	POBA	Rom	M	15	811
38	POBA	Rom	M	15	1030
44	POBA	Rom	M	15	753
47	POBA	Rom	M	15	720
77	POBA	Rom	M	15	676
12	BAP	Rom	M	15	535
21	BAP	Rom	M	15	540
29	BAP	Rom	M	15	591
34	BAP	Rom	M	15	670
69	BAP	Rom	M	15	495
78	BAP	Rom	M	15	541
5	D&S	Rom	M	15	772
9	D&S	Rom	M	15	805
40	D&S	Rom	M	15	824
41	D&S	Rom	M	15	1016
59	D&S	Rom	M	15	872
76	D&S	Rom	M	15	893
1	D&E	Rom	M	15	467
3	D&E	Rom	M	15	460
23	D&E	Rom	M	15	479
36	D&E	Rom	M	15	508
54	D&E	Rom	M	15	451
56	D&E	Rom	M	15	497
28	P&E	Rom	M	15	382
31	P&E	Rom	M	15	407
37	P&E	Rom	M	15	429
39	P&E	Rom	M	15	452
49	P&E	Rom	M	15	445
82	P&E	Rom	M	15	511
2	G&S	Rom	M	15	1120
8	G&S	Rom	M	15	1240
14	G&S	Rom	M	15	1040
35	G&S	Rom	M	15	1160
51	G&S	Rom	M	15	1075
79	G&S	Rom	M	15	1180
7	C	Rom	M	22	1064
24	C	Rom	M	22	1164
26	C	Rom	M	22	1098
46	C	Rom	M	22	1170
50	C	Rom	M	22	1137
52	C	Rom	M	22	1107
13	GA3	Rom	M	22	1294
30	GA3	Rom	M	22	1208
48	GA3	Rom	M	22	1099
72	GA3	Rom	M	22	1294
4	PBZ	Rom	M	22	540
6	PBZ	Rom	M	22	709
10	PBZ	Rom	M	22	565
18	PBZ	Rom	M	22	737
20	PBZ	Rom	M	22	586
81	PBZ	Rom	M	22	674
19	MeJ	Rom	M	22	1083
43	MeJ	Rom	M	22	1089
57	MeJ	Rom	M	22	1028
65	MeJ	Rom	M	22	1122
67	MeJ	Rom	M	22	1024
83	MeJ	Rom	M	22	751
15	DIECA	Rom	M	22	948
16	DIECA	Rom	M	22	1112
22	DIECA	Rom	M	22	898
27	DIECA	Rom	M	22	1133
63	DIECA	Rom	M	22	1114
71	DIECA	Rom	M	22	1124
32	ETH	Rom	M	22	790
45	ETH	Rom	M	22	717
64	ETH	Rom	M	22	793
74	ETH	Rom	M	22	892
75	ETH	Rom	M	22	816
84	ETH	Rom	M	22	803
11	STS	Rom	M	22	1167
17	STS	Rom	M	22	1046
58	STS	Rom	M	22	1245
62	STS	Rom	M	22	1074
68	STS	Rom	M	22	915
73	STS	Rom	M	22	1068
33	IAA	Rom	M	22	634
53	IAA	Rom	M	22	650
55	IAA	Rom	M	22	628
60	IAA	Rom	M	22	610
61	IAA	Rom	M	22	752
66	IAA	Rom	M	22	711
25	POBA	Rom	M	22	1090
38	POBA	Rom	M	22	1138
44	POBA	Rom	M	22	1126
47	POBA	Rom	M	22	1049
77	POBA	Rom	M	22	957
12	BAP	Rom	M	22	789
21	BAP	Rom	M	22	812
29	BAP	Rom	M	22	864
34	BAP	Rom	M	22	946
69	BAP	Rom	M	22	600
78	BAP	Rom	M	22	916
5	D&S	Rom	M	22	1104
9	D&S	Rom	M	22	1111
40	D&S	Rom	M	22	1132
41	D&S	Rom	M	22	1201
59	D&S	Rom	M	22	1167
76	D&S	Rom	M	22	1179
1	D&E	Rom	M	22	851
3	D&E	Rom	M	22	829
23	D&E	Rom	M	22	862
36	D&E	Rom	M	22	929
54	D&E	Rom	M	22	841
56	D&E	Rom	M	22	881
28	P&E	Rom	M	22	516
31	P&E	Rom	M	22	656
37	P&E	Rom	M	22	605
39	P&E	Rom	M	22	570
49	P&E	Rom	M	22	662
82	P&E	Rom	M	22	624
2	G&S	Rom	M	22	1305
8	G&S	Rom	M	22	1380
14	G&S	Rom	M	22	1221
35	G&S	Rom	M	22	1134
51	G&S	Rom	M	22	1268
79	G&S	Rom	M	22	1321
107	C	Rom	F	1	281
121	C	Rom	F	1	311
124	C	Rom	F	1	128
127	C	Rom	F	1	272
142	C	Rom	F	1	329
153	C	Rom	F	1	295
102	GA3	Rom	F	1	270
132	GA3	Rom	F	1	274
141	GA3	Rom	F	1	320
147	GA3	Rom	F	1	320
94	PBZ	Rom	F	1	265
103	PBZ	Rom	F	1	300
109	PBZ	Rom	F	1	260
116	PBZ	Rom	F	1	324
123	PBZ	Rom	F	1	330
165	PBZ	Rom	F	1	322
128	MeJ	Rom	F	1	311
134	MeJ	Rom	F	1	284
143	MeJ	Rom	F	1	347
151	MeJ	Rom	F	1	281
162	MeJ	Rom	F	1	160
92	DIECA	Rom	F	1	249
98	DIECA	Rom	F	1	307
101	DIECA	Rom	F	1	309
119	DIECA	Rom	F	1	198
140	DIECA	Rom	F	1	314
166	DIECA	Rom	F	1	248
85	ETH	Rom	F	1	345
86	ETH	Rom	F	1	248
95	ETH	Rom	F	1	257
136	ETH	Rom	F	1	259
90	STS	Rom	F	1	287
91	STS	Rom	F	1	266
97	STS	Rom	F	1	268
130	STS	Rom	F	1	304
93	IAA	Rom	F	1	300
112	IAA	Rom	F	1	308
115	IAA	Rom	F	1	239
120	IAA	Rom	F	1	359
146	IAA	Rom	F	1	298
150	IAA	Rom	F	1	321
110	POBA	Rom	F	1	280
114	POBA	Rom	F	1	255
117	POBA	Rom	F	1	265
122	POBA	Rom	F	1	364
149	POBA	Rom	F	1	302
168	POBA	Rom	F	1	212
89	BAP	Rom	F	1	225
133	BAP	Rom	F	1	306
144	BAP	Rom	F	1	284
148	BAP	Rom	F	1	189
160	BAP	Rom	F	1	295
104	D&S	Rom	F	1	221
126	D&S	Rom	F	1	290
137	D&S	Rom	F	1	276
157	D&S	Rom	F	1	308
164	D&S	Rom	F	1	295
99	D&E	Rom	F	1	175
105	D&E	Rom	F	1	307
129	D&E	Rom	F	1	284
131	D&E	Rom	F	1	309
145	D&E	Rom	F	1	352
152	D&E	Rom	F	1	311
111	P&E	Rom	F	1	321
113	P&E	Rom	F	1	232
138	P&E	Rom	F	1	277
139	P&E	Rom	F	1	153
155	P&E	Rom	F	1	367
163	P&E	Rom	F	1	351
154	G&S	Rom	F	1	216
156	G&S	Rom	F	1	280
107	C	Rom	F	8	598
121	C	Rom	F	8	611
124	C	Rom	F	8	349
127	C	Rom	F	8	534
142	C	Rom	F	8	566
153	C	Rom	F	8	582
102	GA3	Rom	F	8	624
132	GA3	Rom	F	8	703
141	GA3	Rom	F	8	616
147	GA3	Rom	F	8	726
94	PBZ	Rom	F	8	516
103	PBZ	Rom	F	8	556
109	PBZ	Rom	F	8	462
116	PBZ	Rom	F	8	572
123	PBZ	Rom	F	8	540
165	PBZ	Rom	F	8	588
128	MeJ	Rom	F	8	560
134	MeJ	Rom	F	8	495
143	MeJ	Rom	F	8	571
151	MeJ	Rom	F	8	489
162	MeJ	Rom	F	8	308
92	DIECA	Rom	F	8	316
98	DIECA	Rom	F	8	539
101	DIECA	Rom	F	8	441
119	DIECA	Rom	F	8	345
140	DIECA	Rom	F	8	456
166	DIECA	Rom	F	8	308
85	ETH	Rom	F	8	520
86	ETH	Rom	F	8	426
95	ETH	Rom	F	8	529
136	ETH	Rom	F	8	414
90	STS	Rom	F	8	614
91	STS	Rom	F	8	568
97	STS	Rom	F	8	526
130	STS	Rom	F	8	594
93	IAA	Rom	F	8	534
112	IAA	Rom	F	8	555
115	IAA	Rom	F	8	447
120	IAA	Rom	F	8	614
146	IAA	Rom	F	8	515
150	IAA	Rom	F	8	530
110	POBA	Rom	F	8	546
114	POBA	Rom	F	8	519
117	POBA	Rom	F	8	538
122	POBA	Rom	F	8	568
149	POBA	Rom	F	8	576
168	POBA	Rom	F	8	420
89	BAP	Rom	F	8	482
133	BAP	Rom	F	8	545
144	BAP	Rom	F	8	502
148	BAP	Rom	F	8	365
160	BAP	Rom	F	8	568
104	D&S	Rom	F	8	289
126	D&S	Rom	F	8	464
137	D&S	Rom	F	8	496
157	D&S	Rom	F	8	526
164	D&S	Rom	F	8	468
99	D&E	Rom	F	8	290
105	D&E	Rom	F	8	396
129	D&E	Rom	F	8	420
131	D&E	Rom	F	8	345
145	D&E	Rom	F	8	359
152	D&E	Rom	F	8	368
111	P&E	Rom	F	8	516
113	P&E	Rom	F	8	411
138	P&E	Rom	F	8	441
139	P&E	Rom	F	8	295
155	P&E	Rom	F	8	562
163	P&E	Rom	F	8	544
154	G&S	Rom	F	8	567
156	G&S	Rom	F	8	676
107	C	Rom	F	15	970
121	C	Rom	F	15	1068
124	C	Rom	F	15	854
127	C	Rom	F	15	1064
142	C	Rom	F	15	1042
153	C	Rom	F	15	1074
102	GA3	Rom	F	15	1306
132	GA3	Rom	F	15	1376
141	GA3	Rom	F	15	1236
147	GA3	Rom	F	15	1373
94	PBZ	Rom	F	15	573
103	PBZ	Rom	F	15	642
109	PBZ	Rom	F	15	671
116	PBZ	Rom	F	15	681
123	PBZ	Rom	F	15	532
165	PBZ	Rom	F	15	646
128	MeJ	Rom	F	15	961
134	MeJ	Rom	F	15	857
143	MeJ	Rom	F	15	1062
151	MeJ	Rom	F	15	876
162	MeJ	Rom	F	15	669
92	DIECA	Rom	F	15	540
98	DIECA	Rom	F	15	864
101	DIECA	Rom	F	15	708
119	DIECA	Rom	F	15	694
140	DIECA	Rom	F	15	748
166	DIECA	Rom	F	15	556
85	ETH	Rom	F	15	625
86	ETH	Rom	F	15	562
95	ETH	Rom	F	15	628
136	ETH	Rom	F	15	519
90	STS	Rom	F	15	1055
91	STS	Rom	F	15	1057
97	STS	Rom	F	15	906
130	STS	Rom	F	15	1058
93	IAA	Rom	F	15	648
112	IAA	Rom	F	15	636
115	IAA	Rom	F	15	545
120	IAA	Rom	F	15	723
146	IAA	Rom	F	15	626
150	IAA	Rom	F	15	629
110	POBA	Rom	F	15	752
114	POBA	Rom	F	15	936
117	POBA	Rom	F	15	945
122	POBA	Rom	F	15	1055
149	POBA	Rom	F	15	882
168	POBA	Rom	F	15	777
89	BAP	Rom	F	15	795
133	BAP	Rom	F	15	772
144	BAP	Rom	F	15	882
148	BAP	Rom	F	15	656
160	BAP	Rom	F	15	887
104	D&S	Rom	F	15	562
126	D&S	Rom	F	15	867
137	D&S	Rom	F	15	884
157	D&S	Rom	F	15	965
164	D&S	Rom	F	15	829
99	D&E	Rom	F	15	459
105	D&E	Rom	F	15	507
129	D&E	Rom	F	15	551
131	D&E	Rom	F	15	475
145	D&E	Rom	F	15	555
152	D&E	Rom	F	15	487
111	P&E	Rom	F	15	564
113	P&E	Rom	F	15	470
138	P&E	Rom	F	15	488
139	P&E	Rom	F	15	318
155	P&E	Rom	F	15	603
163	P&E	Rom	F	15	612
154	G&S	Rom	F	15	1121
156	G&S	Rom	F	15	1173
107	C	Rom	F	27	1134
121	C	Rom	F	27	1138
124	C	Rom	F	27	1065
127	C	Rom	F	27	1156
142	C	Rom	F	27	1173
153	C	Rom	F	27	1262
102	GA3	Rom	F	27	1852
132	GA3	Rom	F	27	1848
141	GA3	Rom	F	27	1898
147	GA3	Rom	F	27	1930
94	PBZ	Rom	F	27	717
103	PBZ	Rom	F	27	819
109	PBZ	Rom	F	27	672
116	PBZ	Rom	F	27	922
123	PBZ	Rom	F	27	852
165	PBZ	Rom	F	27	784
128	MeJ	Rom	F	27	1274
134	MeJ	Rom	F	27	1165
143	MeJ	Rom	F	27	1275
151	MeJ	Rom	F	27	1094
162	MeJ	Rom	F	27	1178
92	DIECA	Rom	F	27	1055
98	DIECA	Rom	F	27	158
101	DIECA	Rom	F	27	1111
119	DIECA	Rom	F	27	1011
140	DIECA	Rom	F	27	1078
166	DIECA	Rom	F	27	1008
85	ETH	Rom	F	27	684
86	ETH	Rom	F	27	982
95	ETH	Rom	F	27	1107
136	ETH	Rom	F	27	622
90	STS	Rom	F	27	1235
91	STS	Rom	F	27	1159
97	STS	Rom	F	27	1154
130	STS	Rom	F	27	1228
93	IAA	Rom	F	27	691
112	IAA	Rom	F	27	743
115	IAA	Rom	F	27	612
120	IAA	Rom	F	27	828
146	IAA	Rom	F	27	636
150	IAA	Rom	F	27	827
110	POBA	Rom	F	27	1110
114	POBA	Rom	F	27	1226
117	POBA	Rom	F	27	1086
122	POBA	Rom	F	27	1242
149	POBA	Rom	F	27	1214
168	POBA	Rom	F	27	1064
89	BAP	Rom	F	27	1118
133	BAP	Rom	F	27	1073
144	BAP	Rom	F	27	1060
148	BAP	Rom	F	27	1074
160	BAP	Rom	F	27	1159
104	D&S	Rom	F	27	1136
126	D&S	Rom	F	27	1203
137	D&S	Rom	F	27	1208
157	D&S	Rom	F	27	1194
164	D&S	Rom	F	27	1088
99	D&E	Rom	F	27	989
105	D&E	Rom	F	27	988
129	D&E	Rom	F	27	894
131	D&E	Rom	F	27	1058
145	D&E	Rom	F	27	928
152	D&E	Rom	F	27	968
111	P&E	Rom	F	27	695
113	P&E	Rom	F	27	568
138	P&E	Rom	F	27	694
139	P&E	Rom	F	27	444
155	P&E	Rom	F	27	670
163	P&E	Rom	F	27	796
154	G&S	Rom	F	27	1608
156	G&S	Rom	F	27	1775
182	C	Syrian	F	1	223
200	C	Syrian	F	1	182
206	C	Syrian	F	1	241
233	C	Syrian	F	1	170
235	C	Syrian	F	1	152
189	GA3	Syrian	F	1	191
192	GA3	Syrian	F	1	211
193	GA3	Syrian	F	1	264
221	GA3	Syrian	F	1	194
231	GA3	Syrian	F	1	162
170	PBZ	Syrian	F	1	173
203	PBZ	Syrian	F	1	251
229	PBZ	Syrian	F	1	169
239	PBZ	Syrian	F	1	241
251	PBZ	Syrian	F	1	168
179	MeJ	Syrian	F	1	271
184	MeJ	Syrian	F	1	174
204	MeJ	Syrian	F	1	128
234	MeJ	Syrian	F	1	136
245	MeJ	Syrian	F	1	197
180	DIECA	Syrian	F	1	128
186	DIECA	Syrian	F	1	252
202	DIECA	Syrian	F	1	241
205	DIECA	Syrian	F	1	177
207	DIECA	Syrian	F	1	102
175	ETH	Syrian	F	1	156
181	ETH	Syrian	F	1	206
187	ETH	Syrian	F	1	194
222	ETH	Syrian	F	1	183
224	ETH	Syrian	F	1	163
174	STS	Syrian	F	1	136
178	STS	Syrian	F	1	173
196	STS	Syrian	F	1	156
223	STS	Syrian	F	1	223
237	STS	Syrian	F	1	149
191	IAA	Syrian	F	1	141
240	IAA	Syrian	F	1	156
241	IAA	Syrian	F	1	155
246	IAA	Syrian	F	1	236
249	IAA	Syrian	F	1	126
194	POBA	Syrian	F	1	258
198	POBA	Syrian	F	1	237
199	POBA	Syrian	F	1	204
236	POBA	Syrian	F	1	143
243	POBA	Syrian	F	1	171
171	BAP	Syrian	F	1	118
185	BAP	Syrian	F	1	264
190	BAP	Syrian	F	1	191
218	BAP	Syrian	F	1	117
238	BAP	Syrian	F	1	267
242	BAP	Syrian	F	1	219
188	D&S	Syrian	F	1	143
197	D&S	Syrian	F	1	206
210	D&S	Syrian	F	1	179
232	D&S	Syrian	F	1	140
250	D&S	Syrian	F	1	164
173	D&E	Syrian	F	1	130
209	D&E	Syrian	F	1	128
213	D&E	Syrian	F	1	223
214	D&E	Syrian	F	1	143
219	D&E	Syrian	F	1	164
172	P&E	Syrian	F	1	179
201	P&E	Syrian	F	1	198
220	P&E	Syrian	F	1	135
247	P&E	Syrian	F	1	169
248	P&E	Syrian	F	1	157
183	G&S	Syrian	F	1	229
217	G&S	Syrian	F	1	208
226	G&S	Syrian	F	1	168
230	G&S	Syrian	F	1	142
252	G&S	Syrian	F	1	169
182	C	Syrian	F	8	377
200	C	Syrian	F	8	365
206	C	Syrian	F	8	241
233	C	Syrian	F	8	224
235	C	Syrian	F	8	270
189	GA3	Syrian	F	8	372
192	GA3	Syrian	F	8	541
193	GA3	Syrian	F	8	478
221	GA3	Syrian	F	8	391
231	GA3	Syrian	F	8	433
170	PBZ	Syrian	F	8	264
203	PBZ	Syrian	F	8	347
229	PBZ	Syrian	F	8	227
239	PBZ	Syrian	F	8	328
251	PBZ	Syrian	F	8	263
179	MeJ	Syrian	F	8	418
184	MeJ	Syrian	F	8	322
204	MeJ	Syrian	F	8	217
234	MeJ	Syrian	F	8	231
245	MeJ	Syrian	F	8	318
180	DIECA	Syrian	F	8	192
186	DIECA	Syrian	F	8	360
202	DIECA	Syrian	F	8	293
205	DIECA	Syrian	F	8	235
207	DIECA	Syrian	F	8	153
175	ETH	Syrian	F	8	232
181	ETH	Syrian	F	8	287
187	ETH	Syrian	F	8	264
222	ETH	Syrian	F	8	261
224	ETH	Syrian	F	8	263
174	STS	Syrian	F	8	261
178	STS	Syrian	F	8	322
196	STS	Syrian	F	8	270
223	STS	Syrian	F	8	382
237	STS	Syrian	F	8	268
191	IAA	Syrian	F	8	249
240	IAA	Syrian	F	8	234
241	IAA	Syrian	F	8	280
246	IAA	Syrian	F	8	337
249	IAA	Syrian	F	8	219
194	POBA	Syrian	F	8	389
198	POBA	Syrian	F	8	381
199	POBA	Syrian	F	8	354
236	POBA	Syrian	F	8	257
243	POBA	Syrian	F	8	242
171	BAP	Syrian	F	8	196
185	BAP	Syrian	F	8	417
190	BAP	Syrian	F	8	267
218	BAP	Syrian	F	8	205
238	BAP	Syrian	F	8	252
242	BAP	Syrian	F	8	318
188	D&S	Syrian	F	8	197
197	D&S	Syrian	F	8	264
210	D&S	Syrian	F	8	206
232	D&S	Syrian	F	8	187
250	D&S	Syrian	F	8	230
173	D&E	Syrian	F	8	138
209	D&E	Syrian	F	8	146
213	D&E	Syrian	F	8	276
214	D&E	Syrian	F	8	164
219	D&E	Syrian	F	8	211
172	P&E	Syrian	F	8	280
201	P&E	Syrian	F	8	246
220	P&E	Syrian	F	8	167
247	P&E	Syrian	F	8	215
248	P&E	Syrian	F	8	213
183	G&S	Syrian	F	8	478
217	G&S	Syrian	F	8	431
226	G&S	Syrian	F	8	420
230	G&S	Syrian	F	8	316
252	G&S	Syrian	F	8	324
182	C	Syrian	F	15	601
200	C	Syrian	F	15	561
206	C	Syrian	F	15	410
233	C	Syrian	F	15	414
235	C	Syrian	F	15	556
189	GA3	Syrian	F	15	929
192	GA3	Syrian	F	15	1068
193	GA3	Syrian	F	15	1186
221	GA3	Syrian	F	15	945
231	GA3	Syrian	F	15	920
170	PBZ	Syrian	F	15	276
203	PBZ	Syrian	F	15	392
229	PBZ	Syrian	F	15	249
239	PBZ	Syrian	F	15	496
251	PBZ	Syrian	F	15	294
179	MeJ	Syrian	F	15	651
184	MeJ	Syrian	F	15	599
204	MeJ	Syrian	F	15	445
234	MeJ	Syrian	F	15	444
245	MeJ	Syrian	F	15	598
180	DIECA	Syrian	F	15	457
186	DIECA	Syrian	F	15	615
202	DIECA	Syrian	F	15	578
205	DIECA	Syrian	F	15	504
207	DIECA	Syrian	F	15	349
175	ETH	Syrian	F	15	296
181	ETH	Syrian	F	15	344
187	ETH	Syrian	F	15	305
222	ETH	Syrian	F	15	295
224	ETH	Syrian	F	15	301
174	STS	Syrian	F	15	390
178	STS	Syrian	F	15	651
196	STS	Syrian	F	15	595
223	STS	Syrian	F	15	701
237	STS	Syrian	F	15	537
191	IAA	Syrian	F	15	294
240	IAA	Syrian	F	15	256
241	IAA	Syrian	F	15	307
246	IAA	Syrian	F	15	365
249	IAA	Syrian	F	15	234
194	POBA	Syrian	F	15	662
198	POBA	Syrian	F	15	582
199	POBA	Syrian	F	15	617
236	POBA	Syrian	F	15	554
243	POBA	Syrian	F	15	499
171	BAP	Syrian	F	15	148
185	BAP	Syrian	F	15	358
190	BAP	Syrian	F	15	243
218	BAP	Syrian	F	15	154
238	BAP	Syrian	F	15	215
242	BAP	Syrian	F	15	280
188	D&S	Syrian	F	15	386
197	D&S	Syrian	F	15	467
210	D&S	Syrian	F	15	439
232	D&S	Syrian	F	15	381
250	D&S	Syrian	F	15	436
173	D&E	Syrian	F	15	198
209	D&E	Syrian	F	15	176
213	D&E	Syrian	F	15	304
214	D&E	Syrian	F	15	214
219	D&E	Syrian	F	15	254
172	P&E	Syrian	F	15	374
201	P&E	Syrian	F	15	364
220	P&E	Syrian	F	15	188
247	P&E	Syrian	F	15	243
248	P&E	Syrian	F	15	236
183	G&S	Syrian	F	15	108
217	G&S	Syrian	F	15	986
226	G&S	Syrian	F	15	957
230	G&S	Syrian	F	15	839
252	G&S	Syrian	F	15	846
182	C	Syrian	F	21	681
200	C	Syrian	F	21	647
206	C	Syrian	F	21	563
233	C	Syrian	F	21	660
235	C	Syrian	F	21	666
189	GA3	Syrian	F	21	1606
192	GA3	Syrian	F	21	1602
193	GA3	Syrian	F	21	1601
221	GA3	Syrian	F	21	1571
231	GA3	Syrian	F	21	1521
170	PBZ	Syrian	F	21	275
203	PBZ	Syrian	F	21	402
229	PBZ	Syrian	F	21	254
239	PBZ	Syrian	F	21	540
251	PBZ	Syrian	F	21	297
179	MeJ	Syrian	F	21	818
184	MeJ	Syrian	F	21	781
204	MeJ	Syrian	F	21	734
234	MeJ	Syrian	F	21	760
245	MeJ	Syrian	F	21	841
180	DIECA	Syrian	F	21	722
186	DIECA	Syrian	F	21	811
202	DIECA	Syrian	F	21	849
205	DIECA	Syrian	F	21	764
207	DIECA	Syrian	F	21	683
175	ETH	Syrian	F	21	345
181	ETH	Syrian	F	21	366
187	ETH	Syrian	F	21	312
222	ETH	Syrian	F	21	325
224	ETH	Syrian	F	21	371
174	STS	Syrian	F	21	658
178	STS	Syrian	F	21	844
196	STS	Syrian	F	21	824
223	STS	Syrian	F	21	831
237	STS	Syrian	F	21	817
191	IAA	Syrian	F	21	392
240	IAA	Syrian	F	21	336
241	IAA	Syrian	F	21	391
246	IAA	Syrian	F	21	453
249	IAA	Syrian	F	21	387
194	POBA	Syrian	F	21	773
198	POBA	Syrian	F	21	694
199	POBA	Syrian	F	21	779
236	POBA	Syrian	F	21	826
243	POBA	Syrian	F	21	779
171	BAP	Syrian	F	21	166
185	BAP	Syrian	F	21	360
190	BAP	Syrian	F	21	230
218	BAP	Syrian	F	21	145
238	BAP	Syrian	F	21	219
242	BAP	Syrian	F	21	284
188	D&S	Syrian	F	21	537
197	D&S	Syrian	F	21	547
210	D&S	Syrian	F	21	564
232	D&S	Syrian	F	21	586
250	D&S	Syrian	F	21	611
173	D&E	Syrian	F	21	266
209	D&E	Syrian	F	21	194
213	D&E	Syrian	F	21	319
214	D&E	Syrian	F	21	226
219	D&E	Syrian	F	21	277
172	P&E	Syrian	F	21	362
201	P&E	Syrian	F	21	364
220	P&E	Syrian	F	21	188
247	P&E	Syrian	F	21	243
248	P&E	Syrian	F	21	236
183	G&S	Syrian	F	21	1544
217	G&S	Syrian	F	21	1535
226	G&S	Syrian	F	21	1475
230	G&S	Syrian	F	21	1486
252	G&S	Syrian	F	21	1394
182	C	Syrian	F	28	682
200	C	Syrian	F	28	653
206	C	Syrian	F	28	594
233	C	Syrian	F	28	658
235	C	Syrian	F	28	680
189	GA3	Syrian	F	28	1674
192	GA3	Syrian	F	28	1664
193	GA3	Syrian	F	28	1624
221	GA3	Syrian	F	28	1671
231	GA3	Syrian	F	28	1602
170	PBZ	Syrian	F	28	282
203	PBZ	Syrian	F	28	410
229	PBZ	Syrian	F	28	256
239	PBZ	Syrian	F	28	459
251	PBZ	Syrian	F	28	286
179	MeJ	Syrian	F	28	828
184	MeJ	Syrian	F	28	772
204	MeJ	Syrian	F	28	736
234	MeJ	Syrian	F	28	789
245	MeJ	Syrian	F	28	847
180	DIECA	Syrian	F	28	733
186	DIECA	Syrian	F	28	826
202	DIECA	Syrian	F	28	841
205	DIECA	Syrian	F	28	782
207	DIECA	Syrian	F	28	648
175	ETH	Syrian	F	28	358
181	ETH	Syrian	F	28	375
187	ETH	Syrian	F	28	326
222	ETH	Syrian	F	28	344
224	ETH	Syrian	F	28	384
174	STS	Syrian	F	28	694
178	STS	Syrian	F	28	846
196	STS	Syrian	F	28	812
223	STS	Syrian	F	28	833
237	STS	Syrian	F	28	816
191	IAA	Syrian	F	28	426
240	IAA	Syrian	F	28	338
241	IAA	Syrian	F	28	401
246	IAA	Syrian	F	28	439
249	IAA	Syrian	F	28	437
194	POBA	Syrian	F	28	798
198	POBA	Syrian	F	28	741
199	POBA	Syrian	F	28	783
236	POBA	Syrian	F	28	849
243	POBA	Syrian	F	28	809
171	BAP	Syrian	F	28	154
185	BAP	Syrian	F	28	350
190	BAP	Syrian	F	28	231
218	BAP	Syrian	F	28	155
238	BAP	Syrian	F	28	220
242	BAP	Syrian	F	28	284
188	D&S	Syrian	F	28	566
197	D&S	Syrian	F	28	566
210	D&S	Syrian	F	28	602
232	D&S	Syrian	F	28	642
250	D&S	Syrian	F	28	644
173	D&E	Syrian	F	28	222
209	D&E	Syrian	F	28	220
213	D&E	Syrian	F	28	228
214	D&E	Syrian	F	28	244
219	D&E	Syrian	F	28	292
172	P&E	Syrian	F	28	378
201	P&E	Syrian	F	28	316
220	P&E	Syrian	F	28	181
247	P&E	Syrian	F	28	244
248	P&E	Syrian	F	28	237
183	G&S	Syrian	F	28	1596
217	G&S	Syrian	F	28	1624
226	G&S	Syrian	F	28	1552
230	G&S	Syrian	F	28	1556
252	G&S	Syrian	F	28	1498
267	C	Syrian	M	1	132
278	C	Syrian	M	1	183
287	C	Syrian	M	1	104
298	C	Syrian	M	1	102
313	C	Syrian	M	1	152
330	C	Syrian	M	1	188
279	GA3	Syrian	M	1	91
296	GA3	Syrian	M	1	166
329	GA3	Syrian	M	1	151
333	GA3	Syrian	M	1	99
258	PBZ	Syrian	M	1	159
282	PBZ	Syrian	M	1	131
283	PBZ	Syrian	M	1	111
312	PBZ	Syrian	M	1	114
324	PBZ	Syrian	M	1	106
265	MeJ	Syrian	M	1	149
266	MeJ	Syrian	M	1	104
293	MeJ	Syrian	M	1	142
315	MeJ	Syrian	M	1	103
259	DIECA	Syrian	M	1	96
272	DIECA	Syrian	M	1	121
290	DIECA	Syrian	M	1	148
297	DIECA	Syrian	M	1	126
302	DIECA	Syrian	M	1	176
328	DIECA	Syrian	M	1	117
254	ETH	Syrian	M	1	87
257	ETH	Syrian	M	1	121
273	ETH	Syrian	M	1	108
276	ETH	Syrian	M	1	121
317	ETH	Syrian	M	1	203
335	ETH	Syrian	M	1	116
256	STS	Syrian	M	1	150
261	STS	Syrian	M	1	101
271	STS	Syrian	M	1	135
274	STS	Syrian	M	1	100
299	STS	Syrian	M	1	138
301	STS	Syrian	M	1	117
269	IAA	Syrian	M	1	94
294	IAA	Syrian	M	1	131
311	IAA	Syrian	M	1	141
316	IAA	Syrian	M	1	192
323	IAA	Syrian	M	1	79
288	POBA	Syrian	M	1	126
295	POBA	Syrian	M	1	190
307	POBA	Syrian	M	1	84
306	POBA	Syrian	M	1	91
332	POBA	Syrian	M	1	154
336	BAP	Syrian	M	1	100
334	BAP	Syrian	M	1	86
303	BAP	Syrian	M	1	141
277	BAP	Syrian	M	1	87
260	BAP	Syrian	M	1	153
255	BAP	Syrian	M	1	68
263	D&S	Syrian	M	1	152
280	D&S	Syrian	M	1	121
286	D&S	Syrian	M	1	118
300	D&E	Syrian	M	1	133
305	D&E	Syrian	M	1	104
309	D&E	Syrian	M	1	163
326	D&E	Syrian	M	1	128
319	P&E	Syrian	M	1	111
281	P&E	Syrian	M	1	64
285	P&E	Syrian	M	1	112
284	P&E	Syrian	M	1	91
308	P&E	Syrian	M	1	132
322	P&E	Syrian	M	1	103
253	G&S	Syrian	M	1	104
289	G&S	Syrian	M	1	102
291	G&S	Syrian	M	1	94
304	G&S	Syrian	M	1	148
310	G&S	Syrian	M	1	161
318	G&S	Syrian	M	1	153
267	C	Syrian	M	8	204
278	C	Syrian	M	8	316
287	C	Syrian	M	8	145
298	C	Syrian	M	8	171
313	C	Syrian	M	8	272
330	C	Syrian	M	8	398
279	GA3	Syrian	M	8	148
296	GA3	Syrian	M	8	466
329	GA3	Syrian	M	8	326
333	GA3	Syrian	M	8	134
258	PBZ	Syrian	M	8	296
282	PBZ	Syrian	M	8	139
283	PBZ	Syrian	M	8	231
312	PBZ	Syrian	M	8	224
324	PBZ	Syrian	M	8	118
265	MeJ	Syrian	M	8	274
266	MeJ	Syrian	M	8	151
293	MeJ	Syrian	M	8	175
315	MeJ	Syrian	M	8	144
259	DIECA	Syrian	M	8	116
272	DIECA	Syrian	M	8	185
290	DIECA	Syrian	M	8	224
297	DIECA	Syrian	M	8	152
302	DIECA	Syrian	M	8	283
328	DIECA	Syrian	M	8	134
254	ETH	Syrian	M	8	87
257	ETH	Syrian	M	8	118
273	ETH	Syrian	M	8	143
276	ETH	Syrian	M	8	189
317	ETH	Syrian	M	8	318
335	ETH	Syrian	M	8	100
256	STS	Syrian	M	8	243
261	STS	Syrian	M	8	121
271	STS	Syrian	M	8	174
274	STS	Syrian	M	8	112
299	STS	Syrian	M	8	170
301	STS	Syrian	M	8	134
269	IAA	Syrian	M	8	141
294	IAA	Syrian	M	8	211
311	IAA	Syrian	M	8	240
316	IAA	Syrian	M	8	324
323	IAA	Syrian	M	8	86
288	POBA	Syrian	M	8	111
295	POBA	Syrian	M	8	356
307	POBA	Syrian	M	8	100
306	POBA	Syrian	M	8	70
332	POBA	Syrian	M	8	306
336	BAP	Syrian	M	8	151
334	BAP	Syrian	M	8	101
303	BAP	Syrian	M	8	136
277	BAP	Syrian	M	8	112
260	BAP	Syrian	M	8	231
255	BAP	Syrian	M	8	68
263	D&S	Syrian	M	8	251
280	D&S	Syrian	M	8	136
286	D&S	Syrian	M	8	157
300	D&E	Syrian	M	8	198
305	D&E	Syrian	M	8	134
309	D&E	Syrian	M	8	231
326	D&E	Syrian	M	8	151
319	P&E	Syrian	M	8	122
281	P&E	Syrian	M	8	161
285	P&E	Syrian	M	8	131
284	P&E	Syrian	M	8	310
308	P&E	Syrian	M	8	94
322	P&E	Syrian	M	8	250
253	G&S	Syrian	M	8	236
289	G&S	Syrian	M	8	187
291	G&S	Syrian	M	8	161
304	G&S	Syrian	M	8	332
310	G&S	Syrian	M	8	378
318	G&S	Syrian	M	8	306
267	C	Syrian	M	15	347
278	C	Syrian	M	15	592
287	C	Syrian	M	15	274
298	C	Syrian	M	15	352
313	C	Syrian	M	15	695
330	C	Syrian	M	15	778
279	GA3	Syrian	M	15	497
296	GA3	Syrian	M	15	1103
329	GA3	Syrian	M	15	965
333	GA3	Syrian	M	15	292
258	PBZ	Syrian	M	15	367
282	PBZ	Syrian	M	15	154
283	PBZ	Syrian	M	15	271
312	PBZ	Syrian	M	15	254
324	PBZ	Syrian	M	15	145
265	MeJ	Syrian	M	15	682
266	MeJ	Syrian	M	15	437
293	MeJ	Syrian	M	15	434
315	MeJ	Syrian	M	15	419
259	DIECA	Syrian	M	15	266
272	DIECA	Syrian	M	15	295
290	DIECA	Syrian	M	15	498
297	DIECA	Syrian	M	15	262
302	DIECA	Syrian	M	15	567
328	DIECA	Syrian	M	15	254
254	ETH	Syrian	M	15	108
257	ETH	Syrian	M	15	142
273	ETH	Syrian	M	15	181
276	ETH	Syrian	M	15	229
317	ETH	Syrian	M	15	376
335	ETH	Syrian	M	15	130
256	STS	Syrian	M	15	568
261	STS	Syrian	M	15	324
271	STS	Syrian	M	15	426
274	STS	Syrian	M	15	188
299	STS	Syrian	M	15	448
301	STS	Syrian	M	15	344
269	IAA	Syrian	M	15	236
294	IAA	Syrian	M	15	296
311	IAA	Syrian	M	15	290
316	IAA	Syrian	M	15	387
323	IAA	Syrian	M	15	130
288	POBA	Syrian	M	15	145
295	POBA	Syrian	M	15	821
307	POBA	Syrian	M	15	121
306	POBA	Syrian	M	15	106
332	POBA	Syrian	M	15	739
336	BAP	Syrian	M	15	140
334	BAP	Syrian	M	15	115
303	BAP	Syrian	M	15	161
277	BAP	Syrian	M	15	154
260	BAP	Syrian	M	15	235
255	BAP	Syrian	M	15	91
263	D&S	Syrian	M	15	599
280	D&S	Syrian	M	15	335
286	D&S	Syrian	M	15	365
300	D&E	Syrian	M	15	278
305	D&E	Syrian	M	15	224
309	D&E	Syrian	M	15	320
326	D&E	Syrian	M	15	270
319	P&E	Syrian	M	15	115
281	P&E	Syrian	M	15	174
285	P&E	Syrian	M	15	146
284	P&E	Syrian	M	15	373
308	P&E	Syrian	M	15	105
322	P&E	Syrian	M	15	256
253	G&S	Syrian	M	15	760
289	G&S	Syrian	M	15	591
291	G&S	Syrian	M	15	311
304	G&S	Syrian	M	15	841
310	G&S	Syrian	M	15	945
318	G&S	Syrian	M	15	848
267	C	Syrian	M	22	684
278	C	Syrian	M	22	1043
287	C	Syrian	M	22	741
298	C	Syrian	M	22	782
313	C	Syrian	M	22	1082
330	C	Syrian	M	22	986
279	GA3	Syrian	M	22	869
296	GA3	Syrian	M	22	1528
329	GA3	Syrian	M	22	1479
333	GA3	Syrian	M	22	596
258	PBZ	Syrian	M	22	349
282	PBZ	Syrian	M	22	174
283	PBZ	Syrian	M	22	317
312	PBZ	Syrian	M	22	299
324	PBZ	Syrian	M	22	169
265	MeJ	Syrian	M	22	1098
266	MeJ	Syrian	M	22	874
293	MeJ	Syrian	M	22	826
315	MeJ	Syrian	M	22	838
259	DIECA	Syrian	M	22	652
272	DIECA	Syrian	M	22	532
290	DIECA	Syrian	M	22	927
297	DIECA	Syrian	M	22	494
302	DIECA	Syrian	M	22	951
328	DIECA	Syrian	M	22	524
254	ETH	Syrian	M	22	138
273	ETH	Syrian	M	22	341
276	ETH	Syrian	M	22	331
317	ETH	Syrian	M	22	528
335	ETH	Syrian	M	22	144
256	STS	Syrian	M	22	866
261	STS	Syrian	M	22	656
271	STS	Syrian	M	22	844
299	STS	Syrian	M	22	826
301	STS	Syrian	M	22	701
269	IAA	Syrian	M	22	314
294	IAA	Syrian	M	22	364
311	IAA	Syrian	M	22	382
316	IAA	Syrian	M	22	371
288	POBA	Syrian	M	22	371
295	POBA	Syrian	M	22	1072
307	POBA	Syrian	M	22	298
306	POBA	Syrian	M	22	234
332	POBA	Syrian	M	22	1074
336	BAP	Syrian	M	22	128
303	BAP	Syrian	M	22	196
277	BAP	Syrian	M	22	194
260	BAP	Syrian	M	22	226
263	D&S	Syrian	M	22	784
280	D&S	Syrian	M	22	681
286	D&S	Syrian	M	22	574
300	D&E	Syrian	M	22	577
305	D&E	Syrian	M	22	528
309	D&E	Syrian	M	22	656
326	D&E	Syrian	M	22	596
281	P&E	Syrian	M	22	181
285	P&E	Syrian	M	22	171
308	P&E	Syrian	M	22	351
322	P&E	Syrian	M	22	274
253	G&S	Syrian	M	22	1338
289	G&S	Syrian	M	22	989
310	G&S	Syrian	M	22	1496
318	G&S	Syrian	M	22	1381

## Sheet: S5
Supplementary Table S5. Raw harvest measurements
Plant_Number	Treatment	Accession	Sex	Height_mm	NR_Biomass_g	Floral_Biomass_M_g	Floral_Biomass_F_g	Floral_Biomass_I_g	Total_Biomass_g	Reproductive_Biomass_g	RRA
7	C	Rom	M	1064	33.91	22.7	0	0	56.61	22.7	40.0989
24	C	Rom	M	1164	26.08	14.48	0	0	40.56	14.48	35.7002
26	C	Rom	M	1098	42.31	19.77	0	0	62.08	19.77	31.846
46	C	Rom	M	1170	44.6	27.23	0	0	71.83	27.23	37.909
50	C	Rom	M	1137	24.5	9.14	0	0	33.64	9.14	27.17
52	C	Rom	M	1107	41.45	20.6	0	0	62.05	20.6	33.199
13	GA3	Rom	M	1294	14.37	1.41	0	0	15.78	1.41	8.93536
30	GA3	Rom	M	1208	18.68	0.89	0	0	19.57	0.89	4.54778
48	GA3	Rom	M	1099	12.91	1.1	0	0	14.01	1.1	7.85153
72	GA3	Rom	M	1294	19.8	3.26	0	0	23.06	3.26	14.137
4	PBZ	Rom	M	540	14.38	12.98	0	0	27.36	12.98	47.4415
6	PBZ	Rom	M	709	22.05	24.5	0	0	46.55	24.5	52.6316
10	PBZ	Rom	M	565	11.97	11.32	0	0	23.29	11.32	48.6046
18	PBZ	Rom	M	737	12.87	14.75	0	0	27.62	14.75	53.4033
20	PBZ	Rom	M	586	13.5	17.35	0	0	30.85	17.35	56.2399
81	PBZ	Rom	M	674	13.68	12.47	0	0	26.15	12.47	47.6864
19	MeJ	Rom	M	1083	20.37	14.58	0	0	34.95	14.58	41.7167
43	MeJ	Rom	M	1089	26.38	20.28	0	0	46.66	20.28	43.4634
57	MeJ	Rom	M	1028	23.56	15.99	0	0	39.55	15.99	40.4298
65	MeJ	Rom	M	1122	33.6	30.38	0	0	63.98	30.38	47.4836
67	MeJ	Rom	M	1024	28.13	20.6	0	0	48.73	20.6	42.2738
83	MeJ	Rom	M	751	12.32	6.84	0	0	19.16	6.84	35.6994
15	DIECA	Rom	M	948	4.95	3.27	0	0	8.22	3.27	39.781
16	DIECA	Rom	M	1112	11.34	7.94	0	0	19.28	7.94	41.1826
22	DIECA	Rom	M	898	9.55	7.67	0	0	17.22	7.67	44.5412
27	DIECA	Rom	M	1133	11.57	10.63	0	0	22.2	10.63	47.8829
63	DIECA	Rom	M	1114	15.66	13.61	0	0	29.27	13.61	46.4981
71	DIECA	Rom	M	1124	15.1	10.46	0	0	25.56	10.46	40.9233
32	ETH	Rom	M	790	13.71	0	2.71	0.34	16.76	3.05	18.1981
45	ETH	Rom	M	717	17.52	0.08	1.44	1.3	20.34	2.82	13.8643
64	ETH	Rom	M	793	16.09	0.21	1.91	2.01	20.22	4.13	20.4253
74	ETH	Rom	M	892	13.37	0.12	2.91	0.86	17.26	3.89	22.5377
75	ETH	Rom	M	816	19.51	0.3	2.12	1.88	23.81	4.3	18.0596
84	ETH	Rom	M	803	12.67	0	1.92	2.02	16.61	3.94	23.7207
11	STS	Rom	M	1167	24.76	10.63	0	0	35.39	10.63	30.0367
17	STS	Rom	M	1046	12.75	4.93	0	0	17.68	4.93	27.8846
58	STS	Rom	M	1245	18.01	9.94	0	0	27.95	9.94	35.5635
62	STS	Rom	M	1074	22.43	9.8	0	0	32.23	9.8	30.4065
68	STS	Rom	M	915	13.8	2.52	0	0	16.32	2.52	15.4412
73	STS	Rom	M	1068	11.84	5.28	0	0	17.12	5.28	30.8411
33	IAA	Rom	M	634	22.55	4.71	0	0	27.26	4.71	17.2781
53	IAA	Rom	M	650	25.39	4.03	0	0.13	29.55	4.16	14.0778
55	IAA	Rom	M	628	29.01	4.12	0	0.04	33.17	4.16	12.5415
60	IAA	Rom	M	610	17.98	5.1	0	0.03	23.11	5.13	22.1982
61	IAA	Rom	M	752	26.96	6.75	0	0.08	33.79	6.83	20.2131
66	IAA	Rom	M	711	33.03	8	0	0.25	41.28	8.25	19.9855
25	POBA	Rom	M	1090	13.87	5.8	0	0	19.67	5.8	29.4865
38	POBA	Rom	M	1138	19.08	6.81	0	0	25.89	6.81	26.3036
44	POBA	Rom	M	1126	13.71	5.18	0	0	18.89	5.18	27.4219
47	POBA	Rom	M	1049	13.21	4.78	0	0	17.99	4.78	26.5703
77	POBA	Rom	M	957	10.23	4.27	0	0	14.5	4.27	29.4483
12	BAP	Rom	M	789	12.5	4.75	0	0	17.25	4.75	27.5362
21	BAP	Rom	M	812	20.37	8.71	0	0	29.08	8.71	29.9519
29	BAP	Rom	M	864	20.32	8.03	0	0	28.35	8.03	28.3245
34	BAP	Rom	M	946	21.96	8.53	0	0	30.49	8.53	27.9764
69	BAP	Rom	M	600	9.65	1.23	0	0	10.88	1.23	11.3051
78	BAP	Rom	M	916	19.79	8.54	0	0	28.33	8.54	30.1447
5	D&S	Rom	M	1104	14.21	10.01	0	0	24.22	10.01	41.3295
9	D&S	Rom	M	1111	11.7	10.91	0	0	22.61	10.91	48.253
40	D&S	Rom	M	1132	14.33	13.69	0	0	28.02	13.69	48.858
41	D&S	Rom	M	1201	30.51	18.9	0	0	49.41	18.9	38.2514
59	D&S	Rom	M	1167	20.42	19.72	0	0	40.14	19.72	49.1281
76	D&S	Rom	M	1179	29.72	21.39	0	0	51.11	21.39	41.8509
1	D&E	Rom	M	851	13.7	0.16	2.04	1.61	17.51	3.81	21.759
3	D&E	Rom	M	829	12.03	0.03	2.72	0.74	15.52	3.49	22.4871
23	D&E	Rom	M	862	9.46	0	1.29	1.45	12.2	2.74	22.459
36	D&E	Rom	M	929	8.85	0.08	2	1.6	12.53	3.68	29.3695
54	D&E	Rom	M	841	8.91	0	1.87	0.44	11.22	2.31	20.5882
56	D&E	Rom	M	881	12.84	0	1.53	1.13	15.5	2.66	17.1613
28	P&E	Rom	M	516	10.01	0.27	7.07	2.13	19.48	9.47	48.614
31	P&E	Rom	M	656	10.37	0.08	1.93	2.21	14.59	4.22	28.9239
37	P&E	Rom	M	605	8.77	0	1.51	2.31	12.59	3.82	30.3415
39	P&E	Rom	M	570	9.07	0.05	1.18	2.34	12.64	3.57	28.2437
49	P&E	Rom	M	662	10.13	0	2.6	1.36	14.09	3.96	28.105
82	P&E	Rom	M	624	8.47	0	1.22	1.87	11.56	3.09	26.7301
2	G&S	Rom	M	1305	16.6	3.18	0	0	19.78	3.18	16.0768
8	G&S	Rom	M	1380	34.4	9.82	0	0	44.22	9.82	22.2071
14	G&S	Rom	M	1221	14.55	2.83	0	0	17.38	2.83	16.2831
35	G&S	Rom	M	1134	20.47	2.09	0	0	22.56	2.09	9.26418
51	G&S	Rom	M	1268	16.03	4.22	0	0	20.25	4.22	20.8395
79	G&S	Rom	M	1321	17.93	2.37	0	0	20.3	2.37	11.6749
107	C	Rom	F	1134	104.62	0	26.41	0	131.03	26.41	20.1557
121	C	Rom	F	1138	103.8	0	19.19	0	122.99	19.19	15.6029
124	C	Rom	F	1065	93.21	0	14.35	0	107.56	14.35	13.3414
127	C	Rom	F	1156	140.6	0	28.34	0	168.94	28.34	16.7752
142	C	Rom	F	1173	139.3	0	31.98	0	171.28	31.98	18.6712
153	C	Rom	F	1262	77.34	0	20.63	0	97.97	20.63	21.0575
102	GA3	Rom	F	1852	132.41	0.01	15.3	0.01	147.73	15.32	10.3703
132	GA3	Rom	F	1848	119.72	0.02	13.78	0.01	133.53	13.81	10.3422
141	GA3	Rom	F	1898	152.37	0.02	20.35	0	172.74	20.37	11.7923
147	GA3	Rom	F	1930	113.72	0.01	17.47	0	131.2	17.48	13.3232
94	PBZ	Rom	F	717	78.52	0	24.02	0	102.54	24.02	23.425
103	PBZ	Rom	F	819	85.64	0	35.06	0	120.7	35.06	29.0472
109	PBZ	Rom	F	672	60.85	0	23.28	0	84.13	23.28	27.6715
116	PBZ	Rom	F	922	95.71	0	33.53	0	129.24	33.53	25.944
123	PBZ	Rom	F	852	93.5	0	36.06	0	129.56	36.06	27.8327
165	PBZ	Rom	F	784	55.06	0	27.29	0	82.35	27.29	33.139
128	MeJ	Rom	F	1274	140.62	0	19.68	0	160.3	19.68	12.277
134	MeJ	Rom	F	1165	115.28	0	18.23	0	133.51	18.23	13.6544
143	MeJ	Rom	F	1275	139.01	0	30.17	0	169.18	30.17	17.8331
151	MeJ	Rom	F	1094	113.85	0	18.37	0	132.22	18.37	13.8935
162	MeJ	Rom	F	1178	72.25	0	9.31	0	81.56	9.31	11.4149
92	DIECA	Rom	F	1055	45.7	0	5.25	0	50.95	5.25	10.3042
98	DIECA	Rom	F	158	49.44	0	11.93	0	61.37	11.93	19.4395
101	DIECA	Rom	F	1111	33.78	0	6.58	0	40.36	6.58	16.3033
119	DIECA	Rom	F	1011	61.36	0	9.8	0	71.16	9.8	13.7718
140	DIECA	Rom	F	1078	29.43	0	5.07	0	34.5	5.07	14.6957
166	DIECA	Rom	F	1008	28.55	0	4.02	0	32.57	4.02	12.3426
85	ETH	Rom	F	684	37.04	0	10.61	0	47.65	10.61	22.2665
86	ETH	Rom	F	982	77.9	0	21.08	0	98.98	21.08	21.2972
95	ETH	Rom	F	1107	66.64	0	20.49	0	87.13	20.49	23.5166
136	ETH	Rom	F	622	39.53	0	12.04	0	51.57	12.04	23.3469
90	STS	Rom	F	1235	68.5	19.66	0.12	7.28	95.56	27.06	28.3173
91	STS	Rom	F	1159	51.31	7.83	0.18	4.45	63.77	12.46	19.539
97	STS	Rom	F	1154	77.12	16.48	0.13	8.33	102.06	24.94	24.4366
130	STS	Rom	F	1228	70.23	14.51	0.22	8.27	93.23	23	24.6702
93	IAA	Rom	F	691	57.14	0	6.4	0	63.54	6.4	10.0724
112	IAA	Rom	F	743	74.65	0	7.37	0	82.02	7.37	8.98561
115	IAA	Rom	F	612	60.39	0	3.15	0	63.54	3.15	4.95751
120	IAA	Rom	F	828	77.62	0	8.89	0	86.51	8.89	10.2763
146	IAA	Rom	F	636	78.87	0	5.54	0	84.41	5.54	6.5632
150	IAA	Rom	F	827	81.45	0	9.35	0	90.8	9.35	10.2974
110	POBA	Rom	F	1110	71.66	0	13.8	0	85.46	13.8	16.1479
114	POBA	Rom	F	1226	102.18	0	23.51	0	125.69	23.51	18.7047
117	POBA	Rom	F	1086	38.36	0	6.54	0	44.9	6.54	14.5657
122	POBA	Rom	F	1242	119.71	0	32.83	0	152.54	32.83	21.5222
149	POBA	Rom	F	1214	97.71	0	32.79	0	130.5	32.79	25.1264
168	POBA	Rom	F	1064	76.55	0	9.78	0	86.33	9.78	11.3286
89	BAP	Rom	F	1118	85.12	0	19.65	0	104.77	19.65	18.7554
133	BAP	Rom	F	1073	96.18	0	17.05	0	113.23	17.05	15.0578
144	BAP	Rom	F	1060	92.27	0	15.29	0	107.56	15.29	14.2153
148	BAP	Rom	F	1074	72.41	0	11.88	0	84.29	11.88	14.0942
160	BAP	Rom	F	1159	82.02	0	20.72	0	102.74	20.72	20.1674
104	D&S	Rom	F	1136	41.26	0.41	0.13	12.83	54.63	13.37	24.4737
126	D&S	Rom	F	1203	74.82	0.27	0.54	23.79	99.42	24.6	24.7435
137	D&S	Rom	F	1208	73.31	0.98	0.21	34.03	108.53	35.22	32.4519
157	D&S	Rom	F	1194	69.28	0.88	0.1	20.41	90.67	21.39	23.591
164	D&S	Rom	F	1088	67.28	0.11	0.44	23.27	91.1	23.82	26.1471
99	D&E	Rom	F	989	47.87	0	11.09	0	58.96	11.09	18.8094
105	D&E	Rom	F	988	61.38	0	11.58	0	72.96	11.58	15.8717
129	D&E	Rom	F	894	42.4	0	12.13	0	54.53	12.13	22.2446
131	D&E	Rom	F	1058	43.41	0	8.68	0	52.09	8.68	16.6635
145	D&E	Rom	F	928	59.21	0	12.38	0	71.59	12.38	17.2929
152	D&E	Rom	F	968	70.21	0	15.59	0	85.8	15.59	18.1702
111	P&E	Rom	F	695	56.63	0	27.29	0	83.92	27.29	32.5191
113	P&E	Rom	F	568	41.16	0	18.11	0	59.27	18.11	30.5551
138	P&E	Rom	F	694	56.48	0	20.1	0	76.58	20.1	26.2471
139	P&E	Rom	F	444	26.15	0	10.69	0	36.84	10.69	29.0174
155	P&E	Rom	F	670	51.22	0	26.87	0	78.09	26.87	34.409
163	P&E	Rom	F	796	78.7	0	39.87	0	118.57	39.87	33.6257
106	G&S	Rom	F	1427	30.68	2.89	0	0	33.57	2.89	8.60888
154	G&S	Rom	F	1608	28.86	3.28	0	0	32.14	3.28	10.2054
156	G&S	Rom	F	1775	109.78	23.44	0	4.83	138.05	28.27	20.4781
182	C	Syrian	F	682	68.78	0	31.49	0	100.27	31.49	31.4052
200	C	Syrian	F	653	54.13	0.01	21.34	0	75.48	21.35	28.2856
206	C	Syrian	F	594	44.81	0	18.42	0	63.23	18.42	29.1317
233	C	Syrian	F	658	42.78	0	15.15	0	57.93	15.15	26.1523
235	C	Syrian	F	680	49.51	0	25.87	0	75.38	25.87	34.3194
189	GA3	Syrian	F	1674	93.56	0.02	1.62	0	95.2	1.64	1.72269
192	GA3	Syrian	F	1664	112.53	0.43	4.02	0.05	117.03	4.5	3.84517
193	GA3	Syrian	F	1624	130.1	0.12	2.87	0	133.09	2.99	2.2466
221	GA3	Syrian	F	1671	103.25	0.06	1.24	0	104.55	1.3	1.24342
231	GA3	Syrian	F	1602	83.21	0.13	1.61	0.35	85.3	2.09	2.45018
170	PBZ	Syrian	F	282	22.3	0	13.14	0	35.44	13.14	37.0767
203	PBZ	Syrian	F	410	41.4	0	30.56	0	71.96	30.56	42.468
229	PBZ	Syrian	F	256	29.52	0	21.14	0	50.66	21.14	41.7292
239	PBZ	Syrian	F	459	39.09	0	21.12	0	60.21	21.12	35.0772
251	PBZ	Syrian	F	286	35.89	0	25.76	0	61.65	25.76	41.7843
179	MeJ	Syrian	F	828	62.08	0	30.81	0	92.89	30.81	33.1683
184	MeJ	Syrian	F	772	61.28	0	24.03	0	85.31	24.03	28.1679
204	MeJ	Syrian	F	736	45.33	0	20.25	0	65.58	20.25	30.8783
234	MeJ	Syrian	F	789	48.49	0	13.02	0	61.51	13.02	21.1673
245	MeJ	Syrian	F	847	59.84	0	22.76	0	82.6	22.76	27.5545
180	DIECA	Syrian	F	733	36.34	0	15.41	0	51.75	15.41	29.7778
186	DIECA	Syrian	F	826	64.43	0	28.91	0	93.34	28.91	30.9728
202	DIECA	Syrian	F	841	45.94	0	18.41	0	64.35	18.41	28.6092
205	DIECA	Syrian	F	782	45.4	0	19.23	0	64.63	19.23	29.754
207	DIECA	Syrian	F	648	31.83	0	9.21	0	41.04	9.21	22.4415
175	ETH	Syrian	F	358	32.58	0	19.38	0	51.96	19.38	37.2979
181	ETH	Syrian	F	375	37.82	0	18.33	0	56.15	18.33	32.6447
187	ETH	Syrian	F	326	21.71	0	10.23	0	31.94	10.23	32.0288
222	ETH	Syrian	F	344	34.47	0	18.45	0	52.92	18.45	34.8639
224	ETH	Syrian	F	384	32.94	0	13.18	0	46.12	13.18	28.5776
174	STS	Syrian	F	694	33.54	20.85	0.01	1.24	55.64	22.1	39.7196
178	STS	Syrian	F	846	58.76	34.31	0.02	0.36	93.45	34.69	37.1215
196	STS	Syrian	F	812	56.49	30.71	0.01	0.35	87.56	31.07	35.4842
223	STS	Syrian	F	833	55.13	32.09	0.01	0.28	87.51	32.38	37.0015
237	STS	Syrian	F	816	53.56	27.45	0.08	1.64	82.73	29.17	35.2593
191	IAA	Syrian	F	426	36.24	0	11.53	0	47.77	11.53	24.1365
240	IAA	Syrian	F	338	17.53	0	5.44	0	22.97	5.44	23.6831
241	IAA	Syrian	F	401	39.29	0	6.99	0	46.28	6.99	15.1037
246	IAA	Syrian	F	439	43.86	0	9.77	0	53.63	9.77	18.2174
249	IAA	Syrian	F	437	34.83	0	11.18	0	46.01	11.18	24.2991
194	POBA	Syrian	F	798	71.39	0	28.74	0	100.13	28.74	28.7027
198	POBA	Syrian	F	741	51.22	0	24.14	0	75.36	24.14	32.0329
199	POBA	Syrian	F	783	67.62	0	28.43	0	96.05	28.43	29.5992
236	POBA	Syrian	F	849	64.95	0	22.65	0	87.6	22.65	25.8562
243	POBA	Syrian	F	809	54.43	0	19.9	0	74.33	19.9	26.7725
171	BAP	Syrian	F	154	4.6	0	0	0	4.6	0	0
185	BAP	Syrian	F	350	34.12	0	0	0	34.12	0	0
190	BAP	Syrian	F	231	12.16	0	0	0	12.16	0	0
218	BAP	Syrian	F	155	8.12	0	0	0	8.12	0	0
238	BAP	Syrian	F	220	11.23	0	0	0	11.23	0	0
242	BAP	Syrian	F	284	18.05	0	0	0	18.05	0	0
188	D&S	Syrian	F	566	26.01	12.43	0.03	6.68	45.15	19.14	42.392
197	D&S	Syrian	F	566	35.35	31.11	0.24	1.35	68.05	32.7	48.0529
210	D&S	Syrian	F	602	36.59	22.12	0.15	5.27	64.13	27.54	42.944
232	D&S	Syrian	F	642	38.47	27.18	0.07	5.31	71.03	32.56	45.8398
250	D&S	Syrian	F	644	38.63	21.82	0.21	8.67	69.33	30.7	44.281
173	D&E	Syrian	F	222	16.81	0	10.37	0	27.18	10.37	38.1531
209	D&E	Syrian	F	220	14.54	0	13.91	0	28.45	13.91	48.8928
213	D&E	Syrian	F	228	28.58	0	24.57	0	53.15	24.57	46.2277
214	D&E	Syrian	F	244	24.26	0	14.25	0	38.51	14.25	37.0034
219	D&E	Syrian	F	292	25.41	0	24.61	0	50.02	24.61	49.2003
172	P&E	Syrian	F	378	33.06	0	20.68	0	53.74	20.68	38.4816
201	P&E	Syrian	F	316	28.27	0	23.37	0	51.64	23.37	45.2556
220	P&E	Syrian	F	181	13.91	0	15.78	0	29.69	15.78	53.1492
247	P&E	Syrian	F	244	17.32	0	16.85	0	34.17	16.85	49.3123
248	P&E	Syrian	F	237	15.93	0	15.25	0	31.18	15.25	48.9096
183	G&S	Syrian	F	1596	112.14	25.22	0	0	137.36	25.22	18.3605
217	G&S	Syrian	F	1624	100.24	17.9	0	0	118.14	17.9	15.1515
226	G&S	Syrian	F	1552	84.71	22.22	0	0	106.93	22.22	20.7799
230	G&S	Syrian	F	1556	52.7	17.48	0	0	70.18	17.48	24.9074
252	G&S	Syrian	F	1498	69.67	16.87	0	0	86.54	16.87	19.4939
267	C	Syrian	M	684	12.43	9.54	0	0	21.97	9.54	43.4228
278	C	Syrian	M	1043	41.07	40.01	0	0	81.08	40.01	49.3463
287	C	Syrian	M	741	11.78	13.94	0	0	25.72	13.94	54.1991
298	C	Syrian	M	782	11.12	16.63	0	0	27.75	16.63	59.9279
313	C	Syrian	M	1082	43.7	46.35	0	0	90.05	46.35	51.4714
330	C	Syrian	M	986	32.47	33.61	0	0	66.08	33.61	50.8626
279	GA3	Syrian	M	869	7.94	3.86	0	0	11.8	3.86	32.7119
296	GA3	Syrian	M	1528	57.54	13.44	0	0	70.98	13.44	18.9349
329	GA3	Syrian	M	1479	32.33	10.71	0	0	43.04	10.71	24.8838
333	GA3	Syrian	M	596	3.55	1.98	0	0	5.53	1.98	35.8047
258	PBZ	Syrian	M	349	27.95	42.13	0	0	70.08	42.13	60.117
282	PBZ	Syrian	M	174	3.35	8.19	0	0	11.54	8.19	70.9705
283	PBZ	Syrian	M	317	14.5	24.85	0	0	39.35	24.85	63.1512
312	PBZ	Syrian	M	299	20.45	32.28	0	0	52.73	32.28	61.2175
324	PBZ	Syrian	M	169	4.82	11.46	0	0	16.28	11.46	70.3931
265	MeJ	Syrian	M	1098	63.94	57.4	0	0	121.34	57.4	47.3051
266	MeJ	Syrian	M	874	20.65	19.4	0	0	40.05	19.4	48.4395
293	MeJ	Syrian	M	826	21.98	21.15	0	0	43.13	21.15	49.0378
315	MeJ	Syrian	M	838	19.82	17.86	0	0	37.68	17.86	47.3992
259	DIECA	Syrian	M	652	8.54	7.81	0	0	16.35	7.81	47.7676
272	DIECA	Syrian	M	532	9.74	7.28	0	0	17.02	7.28	42.7732
290	DIECA	Syrian	M	927	16.99	15.42	0	0	32.41	15.42	47.5779
297	DIECA	Syrian	M	494	4.84	4.71	0	0	9.55	4.71	49.3194
302	DIECA	Syrian	M	951	23.84	22.25	0	0	46.09	22.25	48.2751
328	DIECA	Syrian	M	524	5.44	6.48	0	0	11.92	6.48	54.3624
254	ETH	Syrian	M	138	2.22	0.14	0.56	0.57	3.49	1.27	36.3897
273	ETH	Syrian	M	341	5.94	0.23	1.33	1.21	8.71	2.77	31.8025
276	ETH	Syrian	M	331	7.06	0.23	1.07	2.53	10.89	3.83	35.1699
317	ETH	Syrian	M	528	29.86	0.33	2.6	6.49	39.28	9.42	23.9817
335	ETH	Syrian	M	144	4.04	0.33	0.67	1.74	6.78	2.74	40.413
256	STS	Syrian	M	866	19.24	22.75	0	0	41.99	22.75	54.1796
261	STS	Syrian	M	656	10.28	11.26	0	0	21.54	11.26	52.2748
271	STS	Syrian	M	844	18.87	20.86	0	0	39.73	20.86	52.5044
299	STS	Syrian	M	826	11.71	14.41	0	0	26.12	14.41	55.1685
301	STS	Syrian	M	701	9.25	12.21	0	0	21.46	12.21	56.8966
269	IAA	Syrian	M	314	6.25	1.95	0	0.12	8.32	2.07	24.8798
294	IAA	Syrian	M	364	14.23	4.63	0	0.13	18.99	4.76	25.0658
311	IAA	Syrian	M	382	26.84	5.57	0	0	32.41	5.57	17.1861
316	IAA	Syrian	M	371	30.85	4.71	0	0	35.56	4.71	13.2452
288	POBA	Syrian	M	371	3.71	3.64	0	0	7.35	3.64	49.5238
295	POBA	Syrian	M	1072	68.79	51.83	0	0	120.62	51.83	42.9697
307	POBA	Syrian	M	298	3.78	3.65	0	0	7.43	3.65	49.1252
322	POBA	Syrian	M	234	1.46	1.77	0	0	3.23	1.77	54.7988
332	POBA	Syrian	M	1074	72.55	56.65	0	0	129.2	56.65	43.8467
336	BAP	Syrian	M	128	3.61	3.12	0	0	6.73	3.12	46.3596
303	BAP	Syrian	M	196	2.87	4.71	0	0	7.58	4.71	62.1372
277	BAP	Syrian	M	194	2.59	4.78	0	0	7.37	4.78	64.8575
260	BAP	Syrian	M	226	7.98	6.72	0	0	14.7	6.72	45.7143
263	D&S	Syrian	M	784	9.65	10.82	0	0	20.47	10.82	52.8578
280	D&S	Syrian	M	681	7.57	9.57	0	0	17.14	9.57	55.8343
286	D&S	Syrian	M	574	6.39	10.48	0	0	16.87	10.48	62.1221
300	D&E	Syrian	M	577	17.78	13.84	0	3.62	35.24	17.46	49.546
305	D&E	Syrian	M	528	13.58	2.75	0.36	7.37	24.06	10.48	43.5578
309	D&E	Syrian	M	656	24.72	16.21	0	7.82	48.75	24.03	49.2923
326	D&E	Syrian	M	596	14.2	10.74	0.28	2.46	27.68	13.48	48.6994
306	P&E	Syrian	M	181	2.95	0	0.71	1.29	4.95	2	40.404
285	P&E	Syrian	M	171	3.97	0	1.15	1.83	6.95	2.98	42.8777
281	P&E	Syrian	M	351	17.66	0	2.58	6.12	26.36	8.7	33.0046
270	P&E	Syrian	M	274	7.21	0	0.7	1.58	9.49	2.28	24.0253
253	G&S	Syrian	M	1338	22.12	7.8	0	0	29.92	7.8	26.0695
289	G&S	Syrian	M	989	9.03	4.06	0	0	13.09	4.06	31.016
310	G&S	Syrian	M	1496	37.18	15.06	0	0	52.24	15.06	28.8285
318	G&S	Syrian	M	1381	26.13	7.64	0	0	33.77	7.64	22.6236
